# Supplementary material for: Knowledge, attitudes and practices regarding antimicrobial usage, spread and resistance emergence in commercial poultry farms of Rajshahi district in Bangladesh
Source: PLoS One. 2022 Nov 15;17(11):e0275856. doi: 10.1371/journal.pone.0275856 (PMC9665401; doi:10.1371/journal.pone.0275856)
Supplement: S1 File — (XLSX) [file pone.0275856.s001.xlsx]

## Sheet: Dataset
Age	Sex	Education qualification	Marital Status	Family Income	Number of chickens	Production system	Experience in poultry farming	Type of chickens	Poultry farming	Livestock rearing	Fishing	Day labour	Agriculture	Business	Others	Number of sheds	Purchased antimicrobials on prescription	Veterinary drug shops	Human drug shops	Animal drug hawkers	Administered antimicrobials to chickens by	Used antimicrobials on sick chickens	Determined dosage before used	When a few chickens get sick,give antimicrobials to all the chickens on the farm	Habit of using more than one antimicrobial together	Water	Feed	Injection	Purpose for antimicrobial usage	Frequency of antimicrobial usage	Usage of same dose	Have a record book on antimicrobial usage	stop using antimicrobials before giving the full dose	Observed antimicrobials withdrawal periods	Stop using antimicrobials before sale	Ever used expired drugs	Contaminated meat	Contaminated eggs	I don’t know	occurrence of direct / indirect contact	Appearance of waste material in environment	Colistin	Ciprofloxacin	Tylosin	Neomycin	Amoxicillin	Trimethoprim	Sulphonamides	Tiamulin
24	Female	Secondary	Married	15,000-30,000 BDT	>3,000	Continous	1-5 years	Layer	1	2	2	2	2	2	2	>1	Always	Yes	No	No	Self administer	Daily single dose until recovered	From instructions on the label	Always	Multiple antimicrobial together	Yes	Yes	No	Therapeutic and profylactic	Twice daily	Yes	No	Always	Yes	1 week before selling chicken/eggs	Never	Yes	No	No	Humans with contaminated poultry	Flies attracted to the contaminated manure	Yes	Yes	Yes	Yes	Yes	No	No	Yes
65	Female	No formal education	Married	15,000-30,000 BDT	1,501-3,000	Continous	5 years	Layer	2	2	2	2	1	2	2	1	Sometimes	Yes	No	No	Self administer	Daily single dose until recovered	Others	Always	Multiple antimicrobial together	Yes	Yes	No	Therapeutic and profylactic	Onec daily	Yes	No	Sometimes	No	Till sell of chicken/eggs	Never	No	Yes	No	Humans with contaminated formites	Discharged contaminated faeces (manure)	No	No	Yes	No	No	No	No	No
18	Male	Secondary	Unmarried	15,000-30,000 BDT	≤1,500	Continous	1-5 years	Layer	2	2	2	2	1	2	2	1	Always	Yes	No	No	Self administer	Daily single dose until recovered	Arbitrary	Always	Multiple antimicrobial together	Yes	Yes	No	Therapeutic and profylactic	Twice daily	Yes	No	Never	Yes	1 week before selling chicken/eggs	Never	No	No	Yes	Humans with contaminated poultry	I don’t know	Yes	No	Yes	No	No	No	No	No
32	Male	Intermediate	Married	15,000-30,000 BDT	≤1,500	Continous	1-5 years	Layer	2	2	2	2	1	2	2	1	Always	Yes	No	No	Self administer	Daily single dose until recovered	Others	Always	Multiple antimicrobial together	Yes	Yes	No	Therapeutic and profylactic	Twice daily	Yes	No	Never	Yes	Till sell of chicken/eggs	Never	Yes	Yes	No	Humans with contaminated poultry	Aerosols from poultry facilities	Yes	Yes	Yes	Yes	Yes	No	No	No
40	Male	Primary	Married	15,000-30,000 BDT	≤1,500	All in all out	1-5 years	Broiler	1	2	2	2	2	2	2	1	Always	Yes	No	No	Self administer	Daily single dose until recovered	Others	Always	Only one type of antimicrobial	Yes	No	No	Therapeutic and profylactic	Twice daily	Yes	Yes	Never	Yes	Others	Never	No	No	Yes	Humans with contaminated formites	Flies attracted to the contaminated manure	No	Yes	Yes	Yes	Yes	No	No	No
29	Male	Honours or above	Married	>30,000 BDT	1,501-3,000	All in all out	1-5 years	Broiler	1	2	2	2	2	2	2	1	Always	Yes	No	No	Self administer	Daily single dose until recovered	From instructions on the label	Always	Only one type of antimicrobial	Yes	No	No	Therapeutic and profylactic	Onec daily	Yes	Yes	Never	Yes	Others	Always	No	No	Yes	I don’t know	Flies attracted to the contaminated manure	Yes	Yes	Yes	Yes	No	No	No	No
35	Male	Secondary	Married	>30,000 BDT	1,501-3,000	Continous	1-5 years	Layer	1	2	2	2	2	2	2	1	Always	Yes	No	No	Self administer	As indicated on leaflets	From instructions on the label	Always	Multiple antimicrobial together	Yes	No	No	Therapeutic and profylactic	Three times	Yes	Yes	Sometimes	Yes	Others	Never	Yes	Yes	No	Humans with contaminated formites	Aerosols from poultry facilities	Yes	Yes	Yes	Yes	Yes	Yes	No	No
42	Male	Intermediate	Married	>30,000 BDT	1,501-3,000	Continous	5 years	Layer	1	2	2	2	2	1	2	>1	Always	Yes	No	No	Self administer	Daily single dose until recovered	From instructions on the label	Always	Multiple antimicrobial together	Yes	No	No	Therapeutic and profylactic	Three times	Yes	Yes	Never	Yes	Others	Never	Yes	Yes	No	Humans with contaminated formites	Flies attracted to the contaminated manure	Yes	Yes	Yes	Yes	Yes	Yes	Yes	No
28	Male	Honours or above	Married	>30,000 BDT	1,501-3,000	Continous	5 years	Layer	1	2	2	2	2	2	2	>1	Always	Yes	No	No	Self administer	As indicated on leaflets	From instructions on the label	Always	Multiple antimicrobial together	Yes	No	No	Therapeutic and profylactic	Three times	Yes	Yes	Always	Yes	Others	Never	Yes	Yes	No	Humans with contaminated formites	Flies attracted to the contaminated manure	Yes	Yes	Yes	No	Yes	No	No	No
26	Male	Honours or above	Married	15,000-30,000 BDT	≤1,500	Continous	1-5 years	Layer	1	2	2	2	2	2	2	>1	Always	Yes	No	No	Self administer	Daily single dose until recovered	From instructions on the label	Always	Multiple antimicrobial together	Yes	No	No	Therapeutic and profylactic	Three times	Yes	No	Never	No	Others	Never	Yes	No	No	Humans with contaminated poultry	Flies attracted to the contaminated manure	No	No	No	Yes	Yes	No	No	No
32	Male	Honours or above	Divorced	15,000-30,000 BDT	≤1,500	Continous	5 years	Layer	1	2	2	2	1	2	2	1	Sometimes	Yes	No	Yes	Self administer	A single dose once until recovered	From instructions on the label	Always	Different antimicrobial for different treatment	Yes	Yes	No	Therapeutic and profylactic	Twice daily	No	Yes	Always	Yes	Others	Never	No	No	Yes	I don’t know	Discharged contaminated faeces (manure)	Yes	Yes	Yes	Yes	No	No	No	Yes
52	Male	No formal education	Married	>30,000 BDT	>3,000	Continous	5 years	Layer	1	2	2	2	2	2	2	>1	Always	Yes	No	No	Self administer	Daily single dose until recovered	From instructions on the label	Always	Multiple antimicrobial together	Yes	Yes	No	Therapeutic and profylactic	Twice daily	Yes	No	Sometimes	Yes	Others	Never	Yes	No	No	Humans with contaminated poultry	Aerosols from poultry facilities	Yes	Yes	No	No	No	No	No	No
44	Male	Secondary	Married	15,000-30,000 BDT	1,501-3,000	Continous	5 years	Layer	2	2	2	2	2	1	2	>1	Always	Yes	No	No	Self administer	Daily single dose until recovered	From instructions on the label	Always	Different antimicrobial for different treatment	Yes	No	No	Therapeutic and profylactic	Onec daily	No	Yes	Sometimes	Yes	Others	Never	Yes	No	No	Humans with contaminated poultry	Aerosols from poultry facilities	Yes	Yes	No	No	Yes	No	No	Yes
31	Male	Honours or above	Married	15,000-30,000 BDT	≤1,500	Continous	1-5 years	Layer	1	2	2	2	2	1	2	>1	Always	Yes	No	No	Self administer	Daily single dose until recovered	From instructions on the label	Always	Multiple antimicrobial together	Yes	Yes	No	Therapeutic and profylactic	Three times	Yes	Yes	Never	Yes	Others	Never	Yes	No	No	Humans with contaminated poultry	Aerosols from poultry facilities	No	Yes	No	No	Yes	No	No	Yes
51	Male	Honours or above	Married	>30,000 BDT	1,501-3,000	Continous	5 years	Layer	1	2	2	2	2	1	2	>1	Always	Yes	No	No	Self administer	As indicated on leaflets	From instructions on the label	Always	Multiple antimicrobial together	Yes	Yes	No	Therapeutic and profylactic	Three times	Yes	Yes	Always	Yes	Others	Always	Yes	Yes	No	Humans with contaminated formites	Flies attracted to the contaminated manure	Yes	Yes	Yes	Yes	No	Yes	No	Yes
40	Male	No formal education	Married	15,000-30,000 BDT	≤1,500	Continous	6-12 months	Layer	1	2	2	2	2	2	2	1	Always	Yes	No	No	Self administer	As indicated on leaflets	From instructions on the label	Always	Multiple antimicrobial together	Yes	No	No	Therapeutic and profylactic	Three times	Yes	Yes	Sometimes	Yes	Others	Never	Yes	Yes	No	Humans with contaminated formites	Flies attracted to the contaminated manure	Yes	Yes	Yes	Yes	No	No	No	Yes
36	Male	Honours or above	Married	>30,000 BDT	≤1,500	Continous	5 years	Layer	2	2	2	2	1	2	2	1	Always	Yes	No	No	Self administer	Daily single dose until recovered	Others	Always	Multiple antimicrobial together	Yes	No	No	Therapeutic and profylactic	Three times	Yes	Yes	Never	Yes	Others	Never	Yes	Yes	No	Humans with contaminated formites	Flies attracted to the contaminated manure	Yes	Yes	Yes	Yes	No	No	No	Yes
32	Male	Honours or above	Married	15,000-30,000 BDT	1,501-3,000	Continous	1-5 years	Layer	1	2	2	2	2	2	2	1	Sometimes	Yes	No	No	Self administer	A single dose once until recovered	Others	Always	Different antimicrobial for different treatment	Yes	Yes	No	Therapeutic and profylactic	Twice daily	No	No	Always	Yes	Others	Never	No	No	Yes	I don’t know	Discharged contaminated faeces (manure)	Yes	Yes	Yes	Yes	Yes	No	No	Yes
25	Male	Honours or above	Married	<15,000 BDT	≤1,500	Continous	1-5 years	Layer	1	2	2	2	1	2	2	1	Sometimes	Yes	No	Yes	Self administer	A single dose once until recovered	From instructions on the label	Sometimes	Multiple antimicrobial together	Yes	No	Yes	Therapeutic and profylactic	Onec daily	No	Yes	Always	Yes	Others	Never	No	No	Yes	I don’t know	Discharged contaminated faeces (manure)	Yes	Yes	Yes	Yes	Yes	Yes	Yes	Yes
38	Male	Honours or above	Married	>30,000 BDT	≤1,500	All in all out	1-5 years	Broiler	1	2	2	2	2	2	2	1	Sometimes	Yes	No	No	Self administer	A single dose once until recovered	Others	Sometimes	Multiple antimicrobial together	Yes	Yes	No	Therapeutic and profylactic	Three times	No	No	Always	Yes	Others	Never	No	No	Yes	I don’t know	Discharged contaminated faeces (manure)	Yes	Yes	Yes	Yes	Yes	No	No	No
24	Male	Honours or above	Unmarried	>30,000 BDT	>3,000	Continous	5 years	Layer	1	2	2	2	2	1	2	>1	Always	Yes	No	No	Self administer	Daily single dose until recovered	From instructions on the label	Always	Multiple antimicrobial together	Yes	No	No	Therapeutic and profylactic	Onec daily	Yes	No	Never	Yes	Others	Never	Yes	No	No	Humans with contaminated formites	Discharged contaminated faeces (manure)	Yes	Yes	Yes	Yes	Yes	No	No	Yes
32	Male	Secondary	Married	>30,000 BDT	1,501-3,000	Continous	5 years	Layer	1	2	2	2	2	2	2	>1	Always	Yes	No	No	Self administer	Daily single dose until recovered	From instructions on the label	Always	Only one type of antimicrobial	Yes	No	No	Therapeutic and profylactic	Three times	Yes	Yes	Never	Yes	Others	Never	No	No	Yes	I don’t know	Aerosols from poultry facilities	Yes	Yes	Yes	Yes	No	No	No	No
32	Male	Intermediate	Married	>30,000 BDT	1,501-3,000	Both	5 years	Layer	1	2	2	2	2	1	2	>1	Always	Yes	No	No	Animal health officials	As indicated on leaflets	From instructions on the label	Never	Only one type of antimicrobial	Yes	No	No	Profylactic	Onec daily	Yes	Yes	Sometimes	No	Others	Never	Yes	Yes	No	I don’t know	Discharged contaminated faeces (manure)	Yes	Yes	Yes	Yes	Yes	Yes	Yes	Yes
28	Male	Primary	Married	15,000-30,000 BDT	≤1,500	All in all out	6-12 months	Broiler	2	2	2	2	1	2	2	1	Never	Yes	No	No	Self administer	As indicated on leaflets	From instructions on the label	Always	Multiple antimicrobial together	Yes	No	No	Therapeuatic	Onec daily	Yes	Yes	Sometimes	Yes	Others	Never	Yes	No	No	Humans with contaminated poultry	Discharged contaminated faeces (manure)	Yes	Yes	Yes	Yes	Yes	No	No	No
33	Male	Secondary	Married	15,000-30,000 BDT	≤1,500	All in all out	1-5 years	Broiler	1	2	2	2	2	1	2	1	Never	Yes	No	No	Self administer	As indicated on leaflets	From instructions on the label	Always	Multiple antimicrobial together	Yes	No	No	Therapeuatic	Onec daily	Yes	No	Sometimes	Yes	Others	Never	Yes	No	No	Humans with contaminated poultry	Discharged contaminated faeces (manure)	Yes	Yes	Yes	Yes	Yes	No	No	No
28	Male	Intermediate	Married	15,000-30,000 BDT	≤1,500	All in all out	<6 months	Broiler	1	2	2	2	2	2	2	1	Never	Yes	No	No	Self administer	As indicated on leaflets	From instructions on the label	Always	Multiple antimicrobial together	Yes	No	No	Therapeuatic	Onec daily	Yes	Yes	Sometimes	Yes	Others	Never	Yes	No	No	Humans with contaminated poultry	Discharged contaminated faeces (manure)	Yes	Yes	Yes	Yes	Yes	No	No	No
33	Male	Honours or above	Married	>30,000 BDT	1,501-3,000	Continous	5 years	Layer	2	2	2	2	1	1	2	1	Always	Yes	No	No	Self administer	Daily single dose until recovered	From instructions on the label	Always	Multiple antimicrobial together	Yes	No	No	Therapeuatic	Onec daily	Yes	Yes	Never	Yes	Others	Never	Yes	Yes	No	Humans with contaminated poultry	Aerosols from poultry facilities	Yes	Yes	Yes	Yes	Yes	Yes	Yes	No
25	Male	Intermediate	Married	<15,000 BDT	≤1,500	All in all out	1-5 years	Layer	1	2	2	2	2	2	2	1	Sometimes	Yes	No	No	Animal health officials	Daily single dose until recovered	From instructions on the label	Sometimes	Only one type of antimicrobial	Yes	No	No	Therapeutic and profylactic	Onec daily	No	No	Sometimes	Yes	Others	Never	No	No	Yes	I don’t know	I don’t know	Yes	Yes	Yes	Yes	Yes	Yes	Yes	Yes
37	Male	Honours or above	Married	>30,000 BDT	1,501-3,000	Continous	5 years	Layer	2	2	2	2	2	1	2	>1	Always	Yes	No	No	Animal health officials	Daily single dose until recovered	From instructions on the label	Always	Only one type of antimicrobial	Yes	Yes	No	Profylactic	Onec daily	Yes	Yes	Never	Yes	Others	Never	Yes	No	No	Humans with contaminated poultry	Discharged contaminated faeces (manure)	Yes	Yes	No	Yes	Yes	Yes	No	No
60	Female	Secondary	Married	>30,000 BDT	1,501-3,000	Continous	5 years	Layer	1	2	2	2	2	2	2	>1	Always	Yes	No	No	Self administer	As indicated on leaflets	From instructions on the label	Always	Only one type of antimicrobial	Yes	Yes	No	Therapeutic and profylactic	Three times	Yes	Yes	Never	Yes	Others	Never	No	Yes	No	Humans with contaminated poultry	Aerosols from poultry facilities	Yes	Yes	Yes	Yes	No	No	Yes	No
35	Male	Secondary	Married	15,000-30,000 BDT	1,501-3,000	Continous	5 years	Layer	1	2	2	2	2	2	2	>1	Always	Yes	No	No	Self administer	Daily single dose until recovered	Others	Always	Multiple antimicrobial together	Yes	Yes	No	Therapeutic and profylactic	Three times	Yes	Yes	Never	Yes	Others	Never	Yes	No	No	I don’t know	Aerosols from poultry facilities	Yes	Yes	Yes	Yes	Yes	Yes	Yes	Yes
33	Male	Secondary	Married	15,000-30,000 BDT	≤1,500	Continous	5 years	Layer	1	2	2	2	2	2	2	>1	Always	No	No	Yes	Self administer	Daily single dose until recovered	Others	Always	Multiple antimicrobial together	Yes	No	No	Therapeutic and profylactic	Three times	Yes	Yes	Sometimes	Yes	Others	Never	Yes	Yes	No	Humans with contaminated formites	Flies attracted to the contaminated manure	Yes	Yes	Yes	Yes	Yes	Yes	Yes	Yes
36	Male	Secondary	Married	15,000-30,000 BDT	≤1,500	Continous	6-12 months	Layer	2	2	2	2	2	1	2	1	Always	Yes	No	No	Self administer	As indicated on leaflets	From instructions on the label	Always	Multiple antimicrobial together	Yes	No	No	Therapeutic and profylactic	Three times	Yes	Yes	Sometimes	Yes	Others	Never	Yes	No	No	Humans with contaminated poultry	Flies attracted to the contaminated manure	Yes	Yes	Yes	No	Yes	Yes	Yes	No
25	Male	Intermediate	Married	15,000-30,000 BDT	≤1,500	Continous	5 years	Layer	1	2	2	2	2	2	2	>1	Always	Yes	No	No	Self administer	As indicated on leaflets	From instructions on the label	Always	Multiple antimicrobial together	Yes	No	No	Therapeutic and profylactic	Three times	Yes	Yes	Sometimes	Yes	Others	Never	Yes	No	No	Humans with contaminated formites	Flies attracted to the contaminated manure	Yes	Yes	Yes	No	Yes	Yes	Yes	No
52	Male	No formal education	Married	15,000-30,000 BDT	1,501-3,000	Continous	5 years	Layer	1	2	1	2	2	2	2	1	Always	Yes	No	No	Animal health officials	As indicated on leaflets	From instructions on the label	Never	Only one type of antimicrobial	Yes	No	No	Therapeuatic	Onec daily	No	Yes	Never	No	One month before selling chicken/eggs	Never	No	No	Yes	I don’t know	I don’t know	Yes	Yes	Yes	Yes	Yes	Yes	Yes	Yes
35	Male	Secondary	Married	15,000-30,000 BDT	≤1,500	All in all out	5 years	Broiler	2	2	2	2	2	1	2	1	Always	Yes	No	No	Animal health officials	As indicated on leaflets	From instructions on the label	Always	Different antimicrobial for different treatment	Yes	Yes	No	Therapeutic and profylactic	Three times	Yes	Yes	Sometimes	Yes	Others	Never	Yes	No	No	Humans with contaminated formites	Flies attracted to the contaminated manure	Yes	Yes	Yes	No	No	No	No	Yes
48	Male	Primary	Married	<15,000 BDT	1,501-3,000	Continous	5 years	Layer	1	2	2	2	2	2	2	>1	Always	Yes	No	No	Self administer	As indicated on leaflets	From instructions on the label	Always	Multiple antimicrobial together	Yes	Yes	No	Therapeutic and profylactic	Onec daily	Yes	Yes	Sometimes	Yes	Others	Never	Yes	Yes	No	Humans with contaminated formites	Flies attracted to the contaminated manure	Yes	Yes	Yes	Yes	No	Yes	Yes	Yes
60	Male	Honours or above	Married	>30,000 BDT	>3,000	Continous	5 years	Layer	2	2	2	2	2	1	2	>1	Always	Yes	No	No	Animal health officials	A single dose once until recovered	From instructions on the label	Always	Multiple antimicrobial together	Yes	No	No	Therapeuatic	Onec daily	No	No	Sometimes	Yes	Others	Never	Yes	No	No	Humans with contaminated formites	Discharged contaminated faeces (manure)	Yes	Yes	Yes	Yes	Yes	No	Yes	No
40	Male	Secondary	Married	15,000-30,000 BDT	≤1,500	Continous	1-5 years	Layer	2	2	2	2	2	1	2	1	Always	Yes	No	No	Self administer	As indicated on leaflets	From instructions on the label	Always	Multiple antimicrobial together	Yes	No	No	Therapeuatic	Onec daily	No	No	Sometimes	No	Others	Never	Yes	No	No	Humans with contaminated formites	Flies attracted to the contaminated manure	Yes	Yes	No	Yes	No	No	No	Yes
23	Male	Intermediate	Unmarried	15,000-30,000 BDT	≤1,500	Continous	5 years	Layer	1	2	2	2	2	1	2	>1	Always	Yes	No	No	Self administer	As indicated on leaflets	From instructions on the label	Sometimes	Multiple antimicrobial together	Yes	Yes	No	Therapeuatic	Twice daily	No	No	Never	Yes	Others	Never	Yes	Yes	No	Humans with contaminated formites	Flies attracted to the contaminated manure	Yes	Yes	Yes	Yes	Yes	No	Yes	No
36	Male	No formal education	Married	15,000-30,000 BDT	1,501-3,000	Continous	5 years	Layer	2	2	2	2	2	1	2	>1	Always	Yes	No	No	Self administer	As indicated on leaflets	From instructions on the label	Always	Multiple antimicrobial together	Yes	No	No	Therapeuatic	Onec daily	No	No	Sometimes	No	Others	Never	No	No	No	Humans with contaminated formites	Discharged contaminated faeces (manure)	Yes	Yes	Yes	Yes	Yes	Yes	No	No
29	Male	Honours or above	Married	>30,000 BDT	1,501-3,000	All in all out	5 years	Layer	1	2	2	2	2	2	2	>1	Always	Yes	No	No	Self administer	Daily single dose until recovered	Others	Always	Multiple antimicrobial together	Yes	No	No	Therapeutic and profylactic	Three times	Yes	Yes	Never	Yes	Others	Never	Yes	No	No	I don’t know	Discharged contaminated faeces (manure)	Yes	Yes	Yes	Yes	Yes	No	No	Yes
40	Male	No formal education	Married	<15,000 BDT	≤1,500	Continous	1-5 years	Layer	2	2	2	2	1	2	2	>1	Always	Yes	No	No	Self administer	Daily single dose until recovered	From instructions on the label	Always	Multiple antimicrobial together	Yes	No	No	Therapeuatic	Onec daily	No	No	Never	Yes	1 week before selling chicken/eggs	Never	No	No	Yes	Humans with contaminated formites	Discharged contaminated faeces (manure)	Yes	Yes	Yes	Yes	Yes	No	No	Yes
45	Male	Secondary	Married	15,000-30,000 BDT	≤1,500	Continous	5 years	Broiler	2	2	2	2	1	2	2	1	Always	Yes	No	No	Animal health officials	As indicated on leaflets	From instructions on the label	Always	Multiple antimicrobial together	Yes	No	No	Therapeuatic	Onec daily	No	No	Never	Yes	Till sell of chicken/eggs	Never	No	No	Yes	Humans with contaminated formites	Discharged contaminated faeces (manure)	Yes	Yes	Yes	Yes	Yes	Yes	Yes	No
21	Male	Secondary	Married	15,000-30,000 BDT	≤1,500	Continous	5 years	Layer	1	2	2	2	2	2	2	>1	Sometimes	Yes	No	No	Animal health officials	Daily single dose until recovered	From instructions on the label	Never	Only one type of antimicrobial	Yes	No	No	Profylactic	Twice daily	No	No	Sometimes	Yes	Two weeks before selling chicken/eggs	Never	No	Yes	No	Humans with contaminated formites	Aerosols from poultry facilities	Yes	Yes	Yes	Yes	Yes	Yes	Yes	Yes
35	Female	Primary	Married	<15,000 BDT	>3,000	Continous	5 years	Layer	1	2	2	2	2	1	2	>1	Never	Yes	No	No	Animal health officials	Daily single dose until recovered	From instructions on the label	Always	Different antimicrobial for different treatment	Yes	No	No	Profylactic	Onec daily	Yes	No	Always	Yes	One month before selling chicken/eggs	Never	Yes	No	No	Humans with contaminated poultry	Aerosols from poultry facilities	Yes	Yes	Yes	Yes	Yes	Yes	Yes	Yes
36	Male	Primary	Married	15,000-30,000 BDT	≤1,500	All in all out	<6 months	Broiler	1	2	2	2	1	2	2	>1	Always	Yes	No	No	Animal health officials	A single dose once until recovered	Arbitrary	Never	Multiple antimicrobial together	Yes	No	No	Profylactic	Twice daily	Yes	Yes	Always	Yes	One month before selling chicken/eggs	Always	No	No	Yes	I don’t know	Aerosols from poultry facilities	Yes	Yes	Yes	Yes	Yes	Yes	Yes	Yes
45	Female	Secondary	Married	>30,000 BDT	1,501-3,000	All in all out	5 years	Broiler	1	2	2	2	1	2	2	1	Always	Yes	No	No	Self administer	Daily single dose until recovered	Arbitrary	Always	Multiple antimicrobial together	Yes	No	No	Therapeutic and profylactic	Three times	Yes	Yes	Never	Yes	Others	Never	Yes	No	No	Humans with contaminated formites	Flies attracted to the contaminated manure	Yes	Yes	Yes	No	No	No	No	No
30	Female	Secondary	Married	15,000-30,000 BDT	≤1,500	All in all out	5 years	Broiler	1	2	2	2	2	2	2	>1	Always	Yes	No	No	Animal health officials	A single dose once until recovered	Others	Always	Multiple antimicrobial together	Yes	No	No	Therapeuatic	Onec daily	Yes	Yes	Sometimes	Yes	Others	Never	Yes	No	No	Humans with contaminated formites	Flies attracted to the contaminated manure	Yes	Yes	Yes	Yes	Yes	No	No	No
30	Male	Secondary	Married	15,000-30,000 BDT	1,501-3,000	All in all out	5 years	Broiler	1	2	2	2	2	2	2	>1	Always	Yes	No	No	Self administer	Daily single dose until recovered	Others	Always	Multiple antimicrobial together	Yes	No	No	Therapeutic and profylactic	Three times	Yes	Yes	Never	Yes	Others	Never	Yes	No	No	Humans with contaminated formites	Flies attracted to the contaminated manure	Yes	Yes	Yes	Yes	Yes	Yes	Yes	Yes
35	Female	Secondary	Married	<15,000 BDT	≤1,500	All in all out	1-5 years	Broiler	1	2	2	2	2	2	2	1	Always	Yes	No	No	Self administer	Daily single dose until recovered	From instructions on the label	Always	Only one type of antimicrobial	Yes	No	No	Therapeutic and profylactic	Three times	Yes	Yes	Sometimes	Yes	Others	Always	Yes	No	No	Humans with contaminated formites	Flies attracted to the contaminated manure	No	Yes	No	Yes	No	No	No	No
35	Male	Primary	Married	<15,000 BDT	1,501-3,000	Continous	1-5 years	Layer	2	2	2	2	1	2	2	1	Always	Yes	No	No	Self administer	As indicated on leaflets	From instructions on the label	Sometimes	Multiple antimicrobial together	Yes	No	No	Therapeuatic	Onec daily	No	No	Never	Yes	Others	Sometimes	No	Yes	No	Humans with contaminated formites	Aerosols from poultry facilities	Yes	Yes	Yes	Yes	Yes	No	No	No
45	Male	Intermediate	Married	15,000-30,000 BDT	≤1,500	Continous	1-5 years	Layer	2	2	2	2	1	2	2	1	Always	Yes	No	No	Self administer	Daily single dose until recovered	From instructions on the label	Always	Different antimicrobial for different treatment	Yes	No	No	Profylactic	Onec daily	Yes	No	Always	Yes	One month before selling chicken/eggs	Never	No	No	Yes	I don’t know	Aerosols from poultry facilities	Yes	Yes	Yes	Yes	Yes	Yes	Yes	Yes
45	Male	No formal education	Married	<15,000 BDT	≤1,500	All in all out	5 years	Broiler	1	2	2	2	2	1	2	>1	Always	Yes	No	No	Animal health officials	Daily single dose until recovered	From instructions on the label	Sometimes	Only one type of antimicrobial	Yes	No	No	Profylactic	Twice daily	Yes	Yes	Sometimes	Yes	One month before selling chicken/eggs	Never	No	No	Yes	I don’t know	I don’t know	Yes	Yes	Yes	Yes	Yes	Yes	Yes	Yes
25	Female	Secondary	Married	<15,000 BDT	1,501-3,000	All in all out	1-5 years	Layer	1	2	2	2	2	2	2	>1	Sometimes	No	No	Yes	Self administer	Daily single dose until recovered	Others	Always	Multiple antimicrobial together	Yes	No	No	Therapeuatic	Three times	Yes	Yes	Never	Yes	Two weeks before selling chicken/eggs	Never	Yes	No	No	Humans with contaminated poultry	Flies attracted to the contaminated manure	Yes	Yes	Yes	No	No	No	No	Yes
32	Male	Secondary	Married	15,000-30,000 BDT	≤1,500	All in all out	5 years	Broiler	1	2	2	2	2	2	2	1	Always	Yes	No	No	Self administer	As indicated on leaflets	From instructions on the label	Always	Multiple antimicrobial together	Yes	No	No	Therapeuatic	Onec daily	Yes	No	Sometimes	Yes	Two weeks before selling chicken/eggs	Never	No	No	Yes	Humans with contaminated poultry	Discharged contaminated faeces (manure)	Yes	Yes	No	No	Yes	No	No	Yes
40	Male	No formal education	Married	15,000-30,000 BDT	≤1,500	Continous	5 years	Layer	1	2	2	2	2	2	2	1	Always	No	No	Yes	Animal health officials	As indicated on leaflets	From instructions on the label	Always	Multiple antimicrobial together	Yes	No	No	Therapeuatic	Twice daily	Yes	No	Sometimes	Yes	Others	Never	No	No	Yes	Humans with contaminated poultry	Flies attracted to the contaminated manure	Yes	Yes	Yes	Yes	Yes	No	No	No
36	Male	Secondary	Married	15,000-30,000 BDT	≤1,500	Continous	5 years	Layer	1	2	2	2	2	2	2	>1	Sometimes	No	No	Yes	Self administer	A single dose once until recovered	Arbitrary	Always	Only one type of antimicrobial	Yes	No	No	Therapeutic and profylactic	Three times	No	Yes	Sometimes	Yes	One month before selling chicken/eggs	Never	No	Yes	No	Humans with contaminated poultry	Flies attracted to the contaminated manure	Yes	Yes	Yes	Yes	Yes	No	No	No
45	Male	Secondary	Married	15,000-30,000 BDT	≤1,500	Continous	5 years	Layer	1	2	2	2	2	2	2	>1	Sometimes	No	No	Yes	Self administer	Daily single dose until recovered	From instructions on the label	Always	Multiple antimicrobial together	Yes	No	No	Therapeutic and profylactic	Three times	No	No	Never	Yes	Till sell of chicken/eggs	Never	Yes	No	No	I don’t know	Aerosols from poultry facilities	Yes	Yes	Yes	No	Yes	No	No	No
50	Male	No formal education	Married	15,000-30,000 BDT	≤1,500	All in all out	1-5 years	Broiler	1	2	2	2	2	2	2	1	Always	No	No	Yes	Others	Daily single dose until recovered	From instructions on the label	Always	Only one type of antimicrobial	Yes	No	No	Therapeutic and profylactic	Onec daily	No	No	Never	Yes	1 week before selling chicken/eggs	Never	Yes	No	No	Humans with contaminated poultry	Aerosols from poultry facilities	No	Yes	No	No	Yes	No	No	No
50	Male	No formal education	Married	15,000-30,000 BDT	≤1,500	Continous	5 years	Layer	1	2	2	2	2	2	2	>1	Always	Yes	No	No	Self administer	Daily single dose until recovered	Arbitrary	Always	Multiple antimicrobial together	Yes	No	No	Therapeutic and profylactic	Three times	No	No	Sometimes	Yes	Others	Never	No	Yes	No	I don’t know	Aerosols from poultry facilities	Yes	Yes	Yes	No	Yes	No	No	Yes
60	Male	No formal education	Married	>30,000 BDT	≤1,500	Continous	5 years	Broiler	1	2	2	2	2	2	2	1	Never	Yes	No	No	Self administer	As indicated on leaflets	From instructions on the label	Always	Only one type of antimicrobial	Yes	No	No	Therapeutic and profylactic	Three times	No	No	Sometimes	Yes	1 week before selling chicken/eggs	Never	No	Yes	No	I don’t know	I don’t know	Yes	Yes	Yes	Yes	Yes	No	No	No
30	Male	Secondary	Unmarried	15,000-30,000 BDT	≤1,500	Continous	5 years	Layer	1	2	2	2	2	2	2	>1	Sometimes	No	No	Yes	Self administer	As indicated on leaflets	Arbitrary	Always	Only one type of antimicrobial	Yes	No	No	Profylactic	Three times	Yes	No	Never	Yes	Till sell of chicken/eggs	Never	Yes	No	No	I don’t know	Aerosols from poultry facilities	Yes	Yes	Yes	Yes	Yes	No	No	No
36	Male	Primary	Married	15,000-30,000 BDT	1,501-3,000	Continous	5 years	Layer	1	2	2	2	2	2	2	>1	Sometimes	No	No	Yes	Animal health officials	As indicated on leaflets	From instructions on the label	Always	Multiple antimicrobial together	Yes	No	No	Therapeutic and profylactic	Three times	No	Yes	Sometimes	Yes	Till sell of chicken/eggs	Never	No	Yes	No	I don’t know	Aerosols from poultry facilities	Yes	Yes	Yes	Yes	Yes	No	No	No
70	Male	No formal education	Married	>30,000 BDT	1,501-3,000	Continous	5 years	Layer	1	2	2	2	2	2	2	>1	Always	No	No	Yes	Self administer	A single dose once until recovered	Arbitrary	Always	Only one type of antimicrobial	Yes	No	No	Therapeutic and profylactic	Twice daily	No	No	Never	Yes	Till sell of chicken/eggs	Never	No	No	Yes	I don’t know	Flies attracted to the contaminated manure	Yes	Yes	Yes	No	Yes	Yes	No	No
40	Male	Secondary	Married	15,000-30,000 BDT	≤1,500	Continous	5 years	Layer	1	2	2	2	2	2	2	1	Sometimes	No	No	Yes	Self administer	As indicated on leaflets	Arbitrary	Always	Only one type of antimicrobial	Yes	No	No	Profylactic	Three times	Yes	No	Sometimes	Yes	Two weeks before selling chicken/eggs	Never	No	Yes	No	I don’t know	Aerosols from poultry facilities	Yes	Yes	Yes	Yes	Yes	No	No	No
38	Male	No formal education	Married	15,000-30,000 BDT	≤1,500	Continous	5 years	Layer	1	2	2	2	2	2	2	1	Sometimes	No	No	Yes	Self administer	Daily single dose until recovered	Arbitrary	Always	Different antimicrobial for different treatment	Yes	No	No	Therapeutic and profylactic	Three times	Yes	No	Sometimes	Yes	Till sell of chicken/eggs	Never	No	Yes	No	I don’t know	Aerosols from poultry facilities	Yes	Yes	Yes	No	Yes	No	No	No
48	Male	Honours or above	Married	15,000-30,000 BDT	>3,000	Continous	5 years	Layer	1	2	2	2	2	2	2	>1	Sometimes	Yes	No	No	Self administer	Daily single dose until recovered	From instructions on the label	Always	Different antimicrobial for different treatment	Yes	No	No	Therapeutic and profylactic	Onec daily	Yes	Yes	Never	Yes	Others	Never	Yes	No	Yes	Humans with contaminated formites	I don’t know	Yes	Yes	Yes	No	No	Yes	No	No
35	Male	Primary	Married	15,000-30,000 BDT	≤1,500	Continous	1-5 years	Layer	1	2	2	2	2	2	2	1	Always	Yes	No	No	Self administer	Daily single dose until recovered	Others	Always	Multiple antimicrobial together	Yes	No	No	Therapeuatic	Twice daily	Yes	Yes	Sometimes	Yes	Others	Never	No	No	Yes	I don’t know	Flies attracted to the contaminated manure	Yes	Yes	Yes	No	No	No	No	No
40	Male	Primary	Married	15,000-30,000 BDT	≤1,500	Continous	1-5 years	Layer	1	2	2	2	2	2	2	1	Always	No	No	Yes	Animal health officials	Daily single dose until recovered	From instructions on the label	Always	Multiple antimicrobial together	Yes	No	No	Profylactic	Three times	Yes	Yes	Sometimes	Yes	Till sell of chicken/eggs	Never	Yes	Yes	No	Humans with contaminated formites	Flies attracted to the contaminated manure	Yes	Yes	Yes	No	No	Yes	No	No
28	Male	Intermediate	Married	15,000-30,000 BDT	1,501-3,000	Continous	5 years	Layer	1	2	2	2	1	2	2	1	Sometimes	Yes	No	No	Self administer	A single dose once until recovered	Others	Always	Different antimicrobial for different treatment	Yes	Yes	No	Therapeutic and profylactic	Onec daily	No	Yes	Always	Yes	Others	Never	No	No	Yes	I don’t know	Discharged contaminated faeces (manure)	Yes	Yes	Yes	No	Yes	Yes	No	Yes
15	Male	Secondary	Unmarried	15,000-30,000 BDT	≤1,500	All in all out	6-12 months	Broiler	2	2	2	2	2	1	2	1	Always	Yes	No	No	Animal health officials	As indicated on leaflets	From instructions on the label	Always	Different antimicrobial for different treatment	Yes	No	No	Therapeutic and profylactic	Twice daily	Yes	Yes	Never	Yes	Others	Never	Yes	No	No	Humans with contaminated formites	Flies attracted to the contaminated manure	Yes	Yes	Yes	No	No	No	No	Yes
19	Male	Intermediate	Married	15,000-30,000 BDT	≤1,500	All in all out	6-12 months	Broiler	2	2	2	2	1	2	2	1	Always	No	No	Yes	Self administer	Daily single dose until recovered	From instructions on the label	Always	Different antimicrobial for different treatment	Yes	No	No	Therapeutic and profylactic	Three times	Yes	Yes	Never	Yes	Till sell of chicken/eggs	Never	No	Yes	No	Humans with contaminated formites	Flies attracted to the contaminated manure	Yes	Yes	Yes	Yes	No	No	Yes	No
30	Male	Honours or above	Married	>30,000 BDT	≤1,500	Continous	6-12 months	Layer	1	2	2	2	2	1	2	1	Always	Yes	No	No	Self administer	As indicated on leaflets	From instructions on the label	Always	Multiple antimicrobial together	Yes	No	No	Therapeutic and profylactic	Onec daily	Yes	Yes	Sometimes	Yes	Till sell of chicken/eggs	Never	Yes	No	No	Humans with contaminated formites	Aerosols from poultry facilities	Yes	Yes	Yes	No	No	No	Yes	Yes
40	Male	Honours or above	Married	>30,000 BDT	≤1,500	All in all out	<6 months	Broiler	1	2	2	2	2	2	2	1	Always	Yes	No	No	Animal health officials	As indicated on leaflets	Arbitrary	Always	Multiple antimicrobial together	Yes	No	No	Therapeutic and profylactic	Three times	Yes	Yes	Sometimes	Yes	Others	Never	Yes	No	No	Humans with contaminated poultry	Discharged contaminated faeces (manure)	Yes	Yes	Yes	No	No	No	No	No
22	Male	Honours or above	Married	15,000-30,000 BDT	1,501-3,000	All in all out	6-12 months	Broiler	2	2	2	2	1	2	2	>1	Always	Yes	No	No	Animal health officials	As indicated on leaflets	From instructions on the label	Never	Different antimicrobial for different treatment	Yes	Yes	No	Therapeutic and profylactic	Three times	Yes	Yes	Always	Yes	Till sell of chicken/eggs	Never	Yes	No	No	Humans with contaminated poultry	Aerosols from poultry facilities	Yes	Yes	Yes	Yes	Yes	Yes	Yes	Yes
30	Male	No formal education	Divorced	15,000-30,000 BDT	1,501-3,000	All in all out	6-12 months	Broiler	1	2	2	2	2	1	2	1	Always	No	No	Yes	Animal health officials	As indicated on leaflets	From instructions on the label	Always	Multiple antimicrobial together	Yes	No	No	Therapeutic and profylactic	Twice daily	Yes	Yes	Sometimes	No	Till sell of chicken/eggs	Never	Yes	No	No	Humans with contaminated poultry	Flies attracted to the contaminated manure	Yes	Yes	Yes	Yes	Yes	Yes	Yes	Yes
32	Male	Honours or above	Married	>30,000 BDT	≤1,500	Continous	1-5 years	Layer	1	2	2	2	1	2	2	>1	Always	Yes	No	No	Self administer	Daily single dose until recovered	Others	Always	Multiple antimicrobial together	Yes	Yes	No	Therapeutic and profylactic	Three times	Yes	Yes	Sometimes	Yes	Others	Never	No	No	Yes	Humans with contaminated formites	Flies attracted to the contaminated manure	Yes	Yes	Yes	Yes	Yes	No	No	No
29	Male	Honours or above	Married	15,000-30,000 BDT	≤1,500	All in all out	1-5 years	Broiler	1	2	2	2	2	2	2	1	Sometimes	Yes	No	No	Self administer	As indicated on leaflets	From instructions on the label	Always	Different antimicrobial for different treatment	Yes	No	No	Therapeutic and profylactic	Onec daily	Yes	Yes	Never	Yes	Others	Never	No	No	Yes	Humans with contaminated poultry	Discharged contaminated faeces (manure)	Yes	Yes	Yes	Yes	Yes	No	No	Yes
36	Male	Primary	Married	15,000-30,000 BDT	≤1,500	All in all out	6-12 months	Broiler	2	2	2	2	1	2	2	1	Always	Yes	No	No	Animal health officials	As indicated on leaflets	Arbitrary	Sometimes	Different antimicrobial for different treatment	Yes	No	No	Therapeutic and profylactic	Twice daily	Yes	No	Sometimes	No	1 week before selling chicken/eggs	Never	No	No	Yes	Humans with contaminated formites	Aerosols from poultry facilities	Yes	Yes	Yes	Yes	No	No	No	Yes
21	Male	Honours or above	Unmarried	15,000-30,000 BDT	≤1,500	All in all out	6-12 months	Broiler	2	2	2	2	1	2	2	1	Always	No	No	Yes	Animal health officials	As indicated on leaflets	From instructions on the label	Always	Different antimicrobial for different treatment	Yes	Yes	No	Therapeutic and profylactic	Three times	Yes	Yes	Sometimes	Yes	Others	Never	Yes	No	No	Humans with contaminated poultry	Flies attracted to the contaminated manure	Yes	Yes	Yes	Yes	Yes	Yes	Yes	Yes
45	Male	Secondary	Married	15,000-30,000 BDT	1,501-3,000	All in all out	6-12 months	Broiler	2	2	2	2	1	2	2	1	Always	No	No	Yes	Animal health officials	As indicated on leaflets	Others	Always	Multiple antimicrobial together	Yes	No	No	Therapeutic and profylactic	Twice daily	Yes	No	Sometimes	No	1 week before selling chicken/eggs	Always	Yes	No	No	Humans with contaminated formites	Flies attracted to the contaminated manure	Yes	Yes	Yes	Yes	Yes	Yes	Yes	Yes
35	Male	Honours or above	Married	>30,000 BDT	>3,000	Continous	1-5 years	Layer	1	2	2	2	2	2	2	>1	Always	No	No	Yes	Animal health officials	As indicated on leaflets	From instructions on the label	Always	Different antimicrobial for different treatment	Yes	Yes	No	Therapeutic and profylactic	Onec daily	No	Yes	Never	Yes	Till sell of chicken/eggs	Never	Yes	No	No	Humans with contaminated formites	Flies attracted to the contaminated manure	No	Yes	No	No	Yes	No	No	Yes
24	Male	Honours or above	Married	15,000-30,000 BDT	≤1,500	All in all out	5 years	Broiler	1	2	2	2	2	2	2	1	Always	Yes	No	No	Self administer	Daily single dose until recovered	Others	Always	Different antimicrobial for different treatment	Yes	No	No	Therapeuatic	Three times	Yes	Yes	Never	Yes	Others	Never	Yes	No	No	I don’t know	Flies attracted to the contaminated manure	Yes	Yes	Yes	Yes	Yes	Yes	Yes	No
40	Male	Secondary	Married	15,000-30,000 BDT	≤1,500	All in all out	6-12 months	Layer	1	2	2	2	2	2	2	1	Always	Yes	No	No	Animal health officials	As indicated on leaflets	From instructions on the label	Always	Multiple antimicrobial together	Yes	No	No	Therapeuatic	Onec daily	Yes	No	Sometimes	Yes	One month before selling chicken/eggs	Never	No	Yes	No	Humans with contaminated formites	Aerosols from poultry facilities	Yes	Yes	Yes	Yes	No	No	No	No
32	Male	Secondary	Married	>30,000 BDT	>3,000	All in all out	5 years	Layer	1	2	1	2	2	2	2	>1	Always	Yes	No	No	Animal health officials	Daily single dose until recovered	From instructions on the label	Sometimes	Multiple antimicrobial together	Yes	No	No	Profylactic	Onec daily	No	No	Sometimes	Yes	One month before selling chicken/eggs	Never	Yes	No	No	Humans with contaminated poultry	Aerosols from poultry facilities	No	Yes	No	No	Yes	No	No	No
36	Male	Intermediate	Married	15,000-30,000 BDT	1,501-3,000	All in all out	1-5 years	Layer	1	2	2	2	2	2	2	>1	Sometimes	Yes	No	No	Animal health officials	As indicated on leaflets	From instructions on the label	Sometimes	Multiple antimicrobial together	Yes	No	No	Profylactic	Onec daily	Yes	No	Sometimes	Yes	One month before selling chicken/eggs	Never	Yes	No	No	Humans with contaminated poultry	Aerosols from poultry facilities	No	Yes	No	No	Yes	No	No	No
30	Male	Secondary	Married	15,000-30,000 BDT	≤1,500	All in all out	6-12 months	Layer	1	2	2	2	1	2	2	1	Always	Yes	No	No	Animal health officials	As indicated on leaflets	From instructions on the label	Always	Multiple antimicrobial together	Yes	No	No	Profylactic	Onec daily	Yes	No	Sometimes	Yes	One month before selling chicken/eggs	Never	Yes	No	No	Humans with contaminated poultry	Aerosols from poultry facilities	Yes	Yes	Yes	No	Yes	No	No	No
30	Male	Secondary	Married	<15,000 BDT	≤1,500	All in all out	1-5 years	Layer	1	2	2	2	2	2	2	1	Always	Yes	No	No	Animal health officials	As indicated on leaflets	From instructions on the label	Sometimes	Multiple antimicrobial together	Yes	No	No	Profylactic	Onec daily	Yes	No	Always	Yes	One month before selling chicken/eggs	Sometimes	Yes	No	No	Humans with contaminated poultry	Aerosols from poultry facilities	Yes	Yes	No	No	Yes	No	No	No
35	Male	Secondary	Married	15,000-30,000 BDT	>3,000	All in all out	1-5 years	Layer	1	2	1	2	2	2	2	>1	Always	Yes	No	No	Animal health officials	As indicated on leaflets	From instructions on the label	Sometimes	Multiple antimicrobial together	Yes	No	No	Profylactic	Onec daily	Yes	No	Always	Yes	One month before selling chicken/eggs	Never	No	Yes	No	Humans with contaminated poultry	I don’t know	Yes	Yes	No	No	Yes	No	No	No
27	Male	Honours or above	Married	15,000-30,000 BDT	1,501-3,000	Continous	5 years	Layer	2	2	2	2	1	2	2	>1	Always	Yes	No	No	Self administer	A single dose once until recovered	From instructions on the label	Always	Multiple antimicrobial together	Yes	No	No	Therapeuatic	Three times	Yes	Yes	Sometimes	Yes	Others	Always	Yes	No	No	Humans with contaminated formites	Flies attracted to the contaminated manure	Yes	Yes	Yes	Yes	Yes	Yes	Yes	Yes
35	Male	Secondary	Married	>30,000 BDT	>3,000	Continous	5 years	Layer	2	2	2	1	2	2	2	>1	Always	Yes	No	No	Self administer	As indicated on leaflets	From instructions on the label	Always	Multiple antimicrobial together	Yes	No	Yes	Therapeuatic	Onec daily	Yes	Yes	Always	Yes	Others	Never	No	Yes	No	I don’t know	I don’t know	Yes	Yes	No	No	Yes	No	No	Yes
30	Male	Intermediate	Married	15,000-30,000 BDT	≤1,500	Continous	1-5 years	Layer	1	2	2	2	2	1	2	>1	Always	Yes	No	No	Self administer	As indicated on leaflets	From instructions on the label	Always	Different antimicrobial for different treatment	Yes	No	No	Therapeuatic	Onec daily	Yes	Yes	Never	Yes	Others	Never	Yes	No	No	Humans with contaminated poultry	Flies attracted to the contaminated manure	No	Yes	No	Yes	Yes	No	No	No
55	Male	Secondary	Married	15,000-30,000 BDT	1,501-3,000	Continous	5 years	Layer	1	2	2	2	2	2	2	1	Always	Yes	No	No	Self administer	Daily single dose until recovered	Others	Always	Different antimicrobial for different treatment	Yes	No	No	Therapeutic and profylactic	Three times	Yes	Yes	Never	Yes	Others	Never	Yes	No	No	I don’t know	Flies attracted to the contaminated manure	Yes	Yes	Yes	Yes	Yes	No	No	Yes
36	Male	Secondary	Married	15,000-30,000 BDT	1,501-3,000	Continous	<6 months	Layer	2	2	2	2	1	2	2	>1	Always	Yes	No	No	Self administer	As indicated on leaflets	From instructions on the label	Always	Multiple antimicrobial together	Yes	No	No	Profylactic	Three times	Yes	Yes	Never	No	Others	Never	Yes	No	No	Humans with contaminated poultry	Aerosols from poultry facilities	Yes	Yes	No	Yes	Yes	No	Yes	No
35	Male	Honours or above	Married	15,000-30,000 BDT	>3,000	Continous	1-5 years	Layer	1	2	2	2	2	1	2	>1	Always	Yes	No	No	Self administer	As indicated on leaflets	From instructions on the label	Always	Multiple antimicrobial together	Yes	No	No	Therapeuatic	Three times	Yes	Yes	Never	Yes	Others	Never	Yes	No	No	Humans with contaminated poultry	Flies attracted to the contaminated manure	Yes	Yes	Yes	Yes	Yes	Yes	Yes	Yes
35	Male	Primary	Married	15,000-30,000 BDT	≤1,500	Continous	1-5 years	Layer	1	2	2	2	2	2	2	1	Always	Yes	No	No	Self administer	Daily single dose until recovered	Others	Always	Different antimicrobial for different treatment	Yes	No	No	Therapeuatic	Three times	Yes	Yes	Never	Yes	One month before selling chicken/eggs	Never	Yes	No	No	I don’t know	Flies attracted to the contaminated manure	Yes	No	Yes	Yes	No	No	No	No
42	Male	Secondary	Married	>30,000 BDT	>3,000	Continous	5 years	Layer	2	2	2	2	2	1	2	>1	Always	Yes	No	No	Self administer	As indicated on leaflets	From instructions on the label	Always	Only one type of antimicrobial	Yes	No	No	Therapeuatic	Three times	Yes	Yes	Never	Yes	Others	Never	Yes	No	No	Humans with contaminated poultry	Flies attracted to the contaminated manure	Yes	Yes	Yes	Yes	Yes	Yes	No	Yes
49	Male	Honours or above	Married	>30,000 BDT	1,501-3,000	All in all out	5 years	Broiler	1	2	2	2	2	2	1	1	Always	Yes	No	No	Self administer	As indicated on leaflets	From instructions on the label	Always	Different antimicrobial for different treatment	Yes	No	No	Profylactic	Three times	Yes	Yes	Never	Yes	Others	Never	Yes	No	No	Humans with contaminated poultry	Flies attracted to the contaminated manure	No	Yes	No	No	Yes	No	No	Yes
30	Male	Intermediate	Married	>30,000 BDT	1,501-3,000	Continous	5 years	Layer	2	2	2	2	2	1	2	>1	Always	No	No	Yes	Animal health officials	Daily single dose until recovered	From instructions on the label	Always	Different antimicrobial for different treatment	Yes	No	No	Therapeutic and profylactic	Onec daily	Yes	Yes	Sometimes	No	1 week before selling chicken/eggs	Never	Yes	No	No	Humans with contaminated formites	Flies attracted to the contaminated manure	Yes	Yes	Yes	Yes	No	No	No	Yes
32	Male	Intermediate	Married	>30,000 BDT	≤1,500	All in all out	5 years	Broiler	2	2	2	2	1	2	2	>1	Always	No	No	Yes	Animal health officials	As indicated on leaflets	From instructions on the label	Never	Multiple antimicrobial together	Yes	No	No	Therapeutic and profylactic	Twice daily	Yes	No	Sometimes	No	1 week before selling chicken/eggs	Always	Yes	No	No	Humans with contaminated poultry	Discharged contaminated faeces (manure)	Yes	Yes	Yes	Yes	No	No	Yes	Yes
40	Male	Secondary	Married	15,000-30,000 BDT	≤1,500	All in all out	1-5 years	Broiler	1	2	2	2	2	2	2	1	Always	Yes	No	No	Self administer	As indicated on leaflets	From instructions on the label	Always	Different antimicrobial for different treatment	Yes	No	No	Therapeutic and profylactic	Three times	Yes	Yes	Never	Yes	Others	Never	Yes	No	No	I don’t know	Aerosols from poultry facilities	No	Yes	Yes	No	Yes	No	Yes	No
52	Male	Primary	Married	15,000-30,000 BDT	≤1,500	All in all out	1-5 years	Broiler	1	2	2	2	2	2	2	>1	Always	Yes	No	No	Animal health officials	Daily single dose until recovered	From instructions on the label	Always	Different antimicrobial for different treatment	Yes	Yes	No	Therapeutic and profylactic	Onec daily	No	No	Sometimes	No	1 week before selling chicken/eggs	Never	Yes	No	No	Humans with contaminated formites	Flies attracted to the contaminated manure	Yes	Yes	Yes	Yes	Yes	No	Yes	Yes
36	Male	Secondary	Married	15,000-30,000 BDT	≤1,500	All in all out	1-5 years	Broiler	1	2	2	2	2	2	2	1	Always	No	No	Yes	Animal health officials	Daily single dose until recovered	From instructions on the label	Always	Different antimicrobial for different treatment	Yes	Yes	No	Profylactic	Onec daily	Yes	No	Sometimes	No	Till sell of chicken/eggs	Never	Yes	No	No	Humans with contaminated poultry	Aerosols from poultry facilities	Yes	Yes	Yes	No	Yes	No	Yes	No
42	Male	Intermediate	Married	15,000-30,000 BDT	1,501-3,000	All in all out	1-5 years	Broiler	1	2	2	2	2	2	2	>1	Always	Yes	No	No	Self administer	As indicated on leaflets	From instructions on the label	Always	Different antimicrobial for different treatment	Yes	Yes	No	Therapeutic and profylactic	Three times	Yes	Yes	Sometimes	Yes	Others	Never	Yes	No	No	Humans with contaminated formites	Flies attracted to the contaminated manure	Yes	Yes	Yes	Yes	Yes	Yes	Yes	No
36	Male	Honours or above	Married	>30,000 BDT	1,501-3,000	All in all out	5 years	Broiler	1	2	2	2	2	2	2	>1	Always	No	No	Yes	Self administer	Daily single dose until recovered	From instructions on the label	Always	Different antimicrobial for different treatment	Yes	No	No	Therapeutic and profylactic	Three times	Yes	Yes	Never	Yes	Till sell of chicken/eggs	Never	Yes	No	No	Humans with contaminated formites	Flies attracted to the contaminated manure	Yes	No	No	Yes	No	No	No	Yes
35	Male	Intermediate	Married	15,000-30,000 BDT	≤1,500	All in all out	5 years	Broiler	1	2	2	2	2	2	2	>1	Always	Yes	No	No	Animal health officials	As indicated on leaflets	From instructions on the label	Always	Different antimicrobial for different treatment	Yes	Yes	No	Therapeutic and profylactic	Twice daily	No	Yes	Never	Yes	Till sell of chicken/eggs	Never	Yes	No	No	Humans with contaminated formites	Flies attracted to the contaminated manure	Yes	Yes	Yes	No	No	No	No	Yes
45	Male	Secondary	Married	>30,000 BDT	≤1,500	All in all out	<6 months	Broiler	1	2	2	2	2	2	2	1	Always	Yes	No	No	Self administer	Daily single dose until recovered	From instructions on the label	Always	Different antimicrobial for different treatment	Yes	No	No	Therapeutic and profylactic	Three times	Yes	Yes	Never	Yes	Others	Never	Yes	No	No	Humans with contaminated formites	Aerosols from poultry facilities	Yes	Yes	Yes	No	Yes	No	Yes	No
40	Male	Primary	Married	15,000-30,000 BDT	≤1,500	All in all out	5 years	Broiler	1	2	2	2	2	2	2	>1	Always	Yes	No	No	Self administer	Daily single dose until recovered	From instructions on the label	Always	Different antimicrobial for different treatment	Yes	No	No	Therapeuatic	Three times	Yes	Yes	Never	Yes	Others	Always	Yes	No	No	Humans with contaminated formites	Flies attracted to the contaminated manure	Yes	Yes	Yes	Yes	No	No	Yes	No
35	Male	Honours or above	Married	15,000-30,000 BDT	1,501-3,000	Continous	5 years	Layer	1	2	2	2	2	2	2	>1	Always	Yes	No	No	Animal health officials	As indicated on leaflets	From instructions on the label	Sometimes	Different antimicrobial for different treatment	Yes	Yes	No	Therapeutic and profylactic	Three times	Yes	Yes	Never	No	Till sell of chicken/eggs	Never	Yes	No	No	Humans with contaminated poultry	Flies attracted to the contaminated manure	Yes	Yes	Yes	Yes	No	No	Yes	Yes
21	Male	Honours or above	Married	15,000-30,000 BDT	>3,000	Continous	5 years	Layer	1	2	2	2	2	2	2	>1	Always	Yes	No	No	Self administer	Daily single dose until recovered	From instructions on the label	Always	Different antimicrobial for different treatment	Yes	No	No	Profylactic	Twice daily	Yes	Yes	Sometimes	Yes	Others	Never	Yes	No	No	Humans with contaminated formites	Flies attracted to the contaminated manure	No	No	Yes	No	Yes	No	No	No
35	Male	Honours or above	Married	>30,000 BDT	1,501-3,000	All in all out	5 years	Broiler	1	2	2	2	2	2	2	>1	Always	No	No	Yes	Animal health officials	Daily single dose until recovered	Arbitrary	Always	Different antimicrobial for different treatment	Yes	Yes	No	Profylactic	Three times	Yes	No	Sometimes	Yes	Others	Never	Yes	No	No	Humans with contaminated poultry	Aerosols from poultry facilities	Yes	Yes	Yes	Yes	Yes	No	Yes	Yes
35	Male	Honours or above	Married	15,000-30,000 BDT	1,501-3,000	All in all out	5 years	Broiler	1	2	2	2	2	2	2	>1	Always	Yes	No	No	Self administer	Daily single dose until recovered	Arbitrary	Always	Multiple antimicrobial together	Yes	No	No	Therapeutic and profylactic	Three times	Yes	Yes	Never	Yes	Others	Never	No	No	Yes	I don’t know	Flies attracted to the contaminated manure	No	Yes	No	No	No	Yes	Yes	No
19	Male	Intermediate	Unmarried	15,000-30,000 BDT	≤1,500	All in all out	5 years	Broiler	1	2	2	2	2	2	2	>1	Always	Yes	No	No	Self administer	Daily single dose until recovered	From instructions on the label	Always	Different antimicrobial for different treatment	Yes	No	No	Therapeuatic	Onec daily	Yes	Yes	Never	Yes	Others	Never	Yes	No	No	Humans with contaminated formites	Flies attracted to the contaminated manure	Yes	Yes	Yes	Yes	Yes	No	Yes	No
51	Male	Secondary	Married	>30,000 BDT	≤1,500	All in all out	1-5 years	Broiler	1	2	2	2	2	2	2	>1	Always	Yes	No	No	Self administer	Daily single dose until recovered	From instructions on the label	Always	Different antimicrobial for different treatment	Yes	No	No	Therapeuatic	Onec daily	Yes	Yes	Never	Yes	Others	Never	No	No	Yes	Humans with contaminated poultry	Flies attracted to the contaminated manure	Yes	Yes	Yes	Yes	No	No	Yes	Yes
50	Male	Intermediate	Married	>30,000 BDT	>3,000	All in all out	5 years	Broiler	1	2	2	2	2	2	2	>1	Always	Yes	No	No	Self administer	Daily single dose until recovered	From instructions on the label	Always	Different antimicrobial for different treatment	Yes	No	No	Therapeuatic	Twice daily	Yes	Yes	Never	Yes	Others	Never	No	No	Yes	I don’t know	Flies attracted to the contaminated manure	Yes	Yes	Yes	Yes	Yes	Yes	Yes	Yes
25	Female	Intermediate	Married	15,000-30,000 BDT	≤1,500	All in all out	1-5 years	Layer	1	2	2	2	2	1	2	1	Sometimes	No	No	Yes	Animal health officials	As indicated on leaflets	From instructions on the label	Always	Multiple antimicrobial together	Yes	No	No	Groth development	Onec daily	Yes	No	Sometimes	No	One month before selling chicken/eggs	Never	No	No	Yes	Humans with contaminated formites	Discharged contaminated faeces (manure)	No	Yes	Yes	Yes	No	No	No	No
35	Male	Intermediate	Unmarried	>30,000 BDT	≤1,500	Continous	1-5 years	Broiler	1	2	2	2	2	2	2	>1	Sometimes	No	No	Yes	Self administer	As indicated on leaflets	From instructions on the label	Always	Different antimicrobial for different treatment	Yes	No	No	Therapeuatic	Twice daily	Yes	Yes	Sometimes	Yes	Others	Never	Yes	No	No	Humans with contaminated formites	Aerosols from poultry facilities	Yes	Yes	No	No	No	No	No	No
20	Male	Intermediate	Unmarried	15,000-30,000 BDT	1,501-3,000	All in all out	1-5 years	Broiler	1	2	2	2	2	1	2	1	Sometimes	No	No	Yes	Self administer	A single dose once until recovered	From instructions on the label	Sometimes	Only one type of antimicrobial	Yes	No	No	Therapeuatic	Onec daily	No	No	Never	Yes	Two weeks before selling chicken/eggs	Never	No	No	Yes	I don’t know	Flies attracted to the contaminated manure	No	Yes	No	Yes	No	No	No	No
21	Male	Honours or above	Unmarried	<15,000 BDT	≤1,500	All in all out	1-5 years	Broiler	1	2	2	2	2	2	2	1	Sometimes	Yes	No	No	Animal health officials	As indicated on leaflets	From instructions on the label	Never	Only one type of antimicrobial	Yes	No	No	Therapeuatic	Onec daily	Yes	Yes	Never	Yes	Two weeks before selling chicken/eggs	Never	No	No	Yes	I don’t know	Flies attracted to the contaminated manure	No	Yes	No	Yes	No	No	No	No
25	Male	Honours or above	Married	>30,000 BDT	≤1,500	All in all out	5 years	Layer	1	2	2	2	2	1	2	>1	Sometimes	Yes	No	No	Animal health officials	A single dose once until recovered	From instructions on the label	Always	Multiple antimicrobial together	Yes	No	No	Therapeuatic	Twice daily	No	No	Always	Yes	One month before selling chicken/eggs	Never	No	No	Yes	I don’t know	Flies attracted to the contaminated manure	Yes	Yes	No	No	Yes	Yes	No	No
38	Male	Secondary	Married	15,000-30,000 BDT	≤1,500	Continous	5 years	Layer	1	2	2	2	1	2	2	1	Sometimes	Yes	No	No	Animal health officials	As indicated on leaflets	From instructions on the label	Always	Multiple antimicrobial together	Yes	No	No	Profylactic	Onec daily	Yes	No	Sometimes	Yes	One month before selling chicken/eggs	Sometimes	No	No	Yes	I don’t know	I don’t know	Yes	Yes	Yes	No	Yes	No	No	No
40	Male	Secondary	Married	>30,000 BDT	≤1,500	All in all out	1-5 years	Layer	1	2	2	2	2	2	2	1	Sometimes	Yes	No	No	Animal health officials	As indicated on leaflets	Arbitrary	Always	Multiple antimicrobial together	Yes	No	No	Therapeuatic	Onec daily	Yes	No	Sometimes	No	Two weeks before selling chicken/eggs	Never	No	No	Yes	I don’t know	I don’t know	Yes	No	No	No	Yes	No	No	No
32	Male	Honours or above	Married	15,000-30,000 BDT	1,501-3,000	All in all out	1-5 years	Layer	1	2	2	2	1	2	2	1	Always	Yes	No	No	Animal health officials	As indicated on leaflets	From instructions on the label	Always	Different antimicrobial for different treatment	Yes	No	No	Therapeutic and profylactic	Three times	No	No	Always	Yes	Till sell of chicken/eggs	Never	Yes	No	No	Humans with contaminated formites	Flies attracted to the contaminated manure	Yes	Yes	Yes	Yes	Yes	No	No	No
21	Male	Honours or above	Married	15,000-30,000 BDT	≤1,500	All in all out	1-5 years	Broiler	1	2	2	2	2	2	2	1	Sometimes	Yes	No	No	Animal health officials	As indicated on leaflets	From instructions on the label	Sometimes	Different antimicrobial for different treatment	Yes	No	No	Therapeuatic	Onec daily	Yes	No	Never	No	Others	Never	No	No	Yes	I don’t know	I don’t know	No	No	No	No	Yes	Yes	No	No
37	Male	Honours or above	Married	15,000-30,000 BDT	1,501-3,000	Continous	5 years	Layer	1	2	2	2	2	2	2	>1	Always	Yes	No	No	Animal health officials	As indicated on leaflets	From instructions on the label	Always	Different antimicrobial for different treatment	Yes	No	No	Profylactic	Twice daily	Yes	Yes	Always	Yes	1 week before selling chicken/eggs	Never	No	No	Yes	I don’t know	I don’t know	Yes	No	Yes	No	Yes	No	No	No
52	Male	Primary	Married	>30,000 BDT	1,501-3,000	Continous	5 years	Layer	1	2	2	2	2	2	2	>1	Always	Yes	No	No	Animal health officials	As indicated on leaflets	From instructions on the label	Always	Multiple antimicrobial together	Yes	No	No	Therapeuatic	Twice daily	Yes	No	Always	No	1 week before selling chicken/eggs	Never	No	No	Yes	I don’t know	I don’t know	Yes	Yes	No	No	Yes	No	No	No
37	Male	Secondary	Married	15,000-30,000 BDT	>3,000	Continous	5 years	Layer	1	2	2	2	1	2	2	>1	Always	No	No	Yes	Animal health officials	As indicated on leaflets	From instructions on the label	Always	Different antimicrobial for different treatment	Yes	No	No	Profylactic	Three times	No	No	Always	Yes	1 week before selling chicken/eggs	Never	Yes	No	No	I don’t know	I don’t know	No	No	Yes	No	Yes	No	No	No
50	Male	Secondary	Married	>30,000 BDT	1,501-3,000	Continous	1-5 years	Layer	1	2	2	2	1	2	2	>1	Always	Yes	No	No	Animal health officials	As indicated on leaflets	From instructions on the label	Always	Different antimicrobial for different treatment	Yes	No	No	Therapeuatic	Onec daily	Yes	No	Sometimes	Yes	1 week before selling chicken/eggs	Never	No	No	Yes	I don’t know	Aerosols from poultry facilities	Yes	Yes	No	No	Yes	No	No	No
31	Male	Honours or above	Unmarried	15,000-30,000 BDT	1,501-3,000	Continous	1-5 years	Layer	1	2	2	2	2	2	2	>1	Always	Yes	No	No	Self administer	A single dose once until recovered	From instructions on the label	Always	Different antimicrobial for different treatment	Yes	No	No	Profylactic	Twice daily	Yes	No	Always	Yes	1 week before selling chicken/eggs	Never	No	No	Yes	Humans with contaminated poultry	Aerosols from poultry facilities	Yes	Yes	Yes	Yes	Yes	No	No	No
27	Male	Secondary	Married	15,000-30,000 BDT	≤1,500	All in all out	1-5 years	Broiler	1	2	2	2	2	1	2	1	Sometimes	Yes	No	No	Animal health officials	A single dose once until recovered	From instructions on the label	Always	Multiple antimicrobial together	Yes	No	No	Therapeuatic	Onec daily	Yes	No	Sometimes	Yes	1 week before selling chicken/eggs	Never	No	No	Yes	I don’t know	I don’t know	Yes	Yes	Yes	Yes	Yes	No	No	No
21	Male	Secondary	Married	15,000-30,000 BDT	≤1,500	All in all out	<6 months	Broiler	1	2	2	2	2	1	2	1	Always	Yes	No	No	Animal health officials	As indicated on leaflets	From instructions on the label	Sometimes	Multiple antimicrobial together	Yes	No	No	Therapeuatic	Onec daily	Yes	No	Sometimes	No	Till sell of chicken/eggs	Never	Yes	No	No	Humans with contaminated formites	Flies attracted to the contaminated manure	Yes	Yes	No	Yes	No	No	No	No
45	Male	Honours or above	Married	15,000-30,000 BDT	≤1,500	All in all out	5 years	Broiler	1	2	2	2	2	2	2	1	Always	Yes	No	No	Self administer	Daily single dose until recovered	Others	Always	Different antimicrobial for different treatment	Yes	Yes	No	Therapeuatic	Three times	Yes	Yes	Always	No	Till sell of chicken/eggs	Never	Yes	No	No	Humans with contaminated poultry	Aerosols from poultry facilities	No	Yes	Yes	No	Yes	No	No	Yes
30	Male	Secondary	Married	<15,000 BDT	≤1,500	All in all out	5 years	Broiler	2	2	2	2	2	1	2	1	Always	Yes	No	No	Self administer	Daily single dose until recovered	Others	Always	Different antimicrobial for different treatment	Yes	No	No	Therapeuatic	Twice daily	Yes	Yes	Never	Yes	Till sell of chicken/eggs	Never	No	No	Yes	I don’t know	Aerosols from poultry facilities	No	Yes	No	No	No	No	No	No
30	Male	Honours or above	Married	<15,000 BDT	≤1,500	All in all out	<6 months	Layer	1	2	2	2	2	2	2	1	Always	Yes	No	No	Self administer	Daily single dose until recovered	Others	Always	Different antimicrobial for different treatment	Yes	No	No	Therapeuatic	Onec daily	Yes	Yes	Never	Yes	Others	Never	No	No	Yes	Humans with contaminated poultry	Flies attracted to the contaminated manure	Yes	Yes	Yes	No	Yes	No	No	No
40	Male	Primary	Married	15,000-30,000 BDT	≤1,500	All in all out	1-5 years	Broiler	1	2	2	2	2	2	2	1	Always	Yes	No	No	Others	Others	Others	Always	Different antimicrobial for different treatment	Yes	No	No	Therapeuatic	Three times	Yes	Yes	Never	Yes	Till sell of chicken/eggs	Never	No	No	Yes	Humans with contaminated poultry	Aerosols from poultry facilities	Yes	Yes	Yes	Yes	Yes	Yes	No	Yes
22	Male	Intermediate	Married	<15,000 BDT	≤1,500	All in all out	1-5 years	Broiler	1	2	2	2	2	2	2	1	Always	Yes	No	No	Self administer	Others	Others	Always	Different antimicrobial for different treatment	Yes	No	No	Therapeuatic	Twice daily	Yes	Yes	Never	Yes	Till sell of chicken/eggs	Never	No	No	Yes	Humans with contaminated poultry	Aerosols from poultry facilities	No	Yes	No	No	Yes	No	No	No
45	Male	Primary	Married	15,000-30,000 BDT	≤1,500	All in all out	5 years	Broiler	1	2	2	2	2	2	2	>1	Always	No	Yes	No	Self administer	Others	Others	Always	Different antimicrobial for different treatment	Yes	No	No	Therapeuatic	Onec daily	Yes	Yes	Always	Yes	Till sell of chicken/eggs	Never	Yes	No	No	Humans with contaminated poultry	Discharged contaminated faeces (manure)	Yes	Yes	No	Yes	Yes	No	No	Yes
31	Male	Honours or above	Married	15,000-30,000 BDT	≤1,500	Continous	1-5 years	Broiler	2	2	2	2	1	2	2	1	Always	Yes	No	No	Self administer	Daily single dose until recovered	Others	Always	Different antimicrobial for different treatment	Yes	No	No	Therapeutic and profylactic	Three times	Yes	Yes	Never	Yes	Till sell of chicken/eggs	Never	No	No	Yes	Humans with contaminated poultry	Discharged contaminated faeces (manure)	Yes	Yes	No	Yes	Yes	No	No	No
37	Male	Primary	Married	15,000-30,000 BDT	≤1,500	All in all out	1-5 years	Broiler	1	2	2	2	2	2	2	1	Always	Yes	No	No	Self administer	Daily single dose until recovered	Arbitrary	Always	Different antimicrobial for different treatment	Yes	No	No	Profylactic	Onec daily	Yes	No	Never	Yes	Till sell of chicken/eggs	Never	Yes	No	No	Humans with contaminated poultry	I don’t know	Yes	Yes	No	Yes	Yes	No	No	No
45	Male	Honours or above	Married	15,000-30,000 BDT	1,501-3,000	Continous	1-5 years	Broiler	2	2	2	2	1	2	2	>1	Always	Yes	No	No	Self administer	Daily single dose until recovered	Others	Always	Different antimicrobial for different treatment	Yes	No	No	Therapeuatic	Twice daily	Yes	Yes	Never	Yes	Till sell of chicken/eggs	Never	No	No	Yes	Humans with contaminated poultry	Aerosols from poultry facilities	No	Yes	No	No	Yes	No	No	No
25	Male	Honours or above	Unmarried	15,000-30,000 BDT	>3,000	Continous	5 years	Layer	1	2	2	2	2	2	2	>1	Always	Yes	No	No	Animal health officials	As indicated on leaflets	From instructions on the label	Always	Different antimicrobial for different treatment	Yes	No	No	Profylactic	Onec daily	Yes	Yes	Always	Yes	1 week before selling chicken/eggs	Never	No	Yes	No	Humans with contaminated formites	Flies attracted to the contaminated manure	Yes	No	No	No	Yes	No	No	Yes
40	Male	Intermediate	Married	>30,000 BDT	>3,000	Continous	5 years	Layer	1	2	2	2	2	2	2	>1	Always	Yes	No	No	Self administer	Daily single dose until recovered	Others	Always	Different antimicrobial for different treatment	Yes	No	No	Therapeuatic	Twice daily	Yes	Yes	Always	Yes	Others	Never	No	No	Yes	I don’t know	Flies attracted to the contaminated manure	No	Yes	No	No	No	No	No	Yes
51	Male	Primary	Married	15,000-30,000 BDT	≤1,500	All in all out	5 years	Layer	1	2	2	2	2	2	2	>1	Always	Yes	No	No	Self administer	Daily single dose until recovered	Others	Always	Only one type of antimicrobial	Yes	No	No	Therapeuatic	Three times	Yes	Yes	Sometimes	Yes	Till sell of chicken/eggs	Never	No	No	Yes	I don’t know	Aerosols from poultry facilities	Yes	Yes	Yes	Yes	Yes	No	No	Yes
46	Male	Honours or above	Married	15,000-30,000 BDT	>3,000	Continous	5 years	Layer	1	2	2	2	2	1	2	>1	Always	Yes	No	No	Self administer	Daily single dose until recovered	From instructions on the label	Always	Multiple antimicrobial together	Yes	No	No	Therapeuatic	Twice daily	Yes	Yes	Never	Yes	Others	Never	Yes	No	No	Humans with contaminated formites	Flies attracted to the contaminated manure	Yes	Yes	No	No	No	No	Yes	No
31	Male	Honours or above	Married	15,000-30,000 BDT	>3,000	Continous	5 years	Layer	1	2	2	2	2	2	2	1	Always	Yes	No	No	Self administer	Daily single dose until recovered	From instructions on the label	Always	Multiple antimicrobial together	Yes	No	No	Therapeuatic	Three times	Yes	Yes	Never	Yes	Others	Never	Yes	No	No	Humans with contaminated formites	Flies attracted to the contaminated manure	Yes	Yes	Yes	Yes	Yes	Yes	Yes	Yes
42	Male	Intermediate	Married	<15,000 BDT	≤1,500	Continous	5 years	Layer	1	2	2	2	2	2	2	1	Always	Yes	No	No	Animal health officials	As indicated on leaflets	From instructions on the label	Always	Different antimicrobial for different treatment	Yes	No	No	Therapeuatic	Twice daily	Yes	No	Always	Yes	1 week before selling chicken/eggs	Never	No	Yes	No	Humans with contaminated formites	Flies attracted to the contaminated manure	Yes	Yes	No	Yes	Yes	No	No	No
50	Male	No formal education	Married	>30,000 BDT	≤1,500	All in all out	5 years	Layer	1	2	2	2	2	2	2	1	Always	Yes	No	No	Animal health officials	As indicated on leaflets	Arbitrary	Sometimes	Different antimicrobial for different treatment	Yes	No	No	Therapeuatic	Onec daily	Yes	No	Sometimes	No	1 week before selling chicken/eggs	Never	No	No	Yes	I don’t know	I don’t know	No	Yes	No	Yes	Yes	No	No	No
45	Male	Secondary	Married	15,000-30,000 BDT	≤1,500	Continous	5 years	Layer	1	2	2	2	2	2	2	1	Sometimes	Yes	No	No	Animal health officials	As indicated on leaflets	Arbitrary	Always	Multiple antimicrobial together	Yes	No	No	Therapeuatic	Onec daily	Yes	No	Sometimes	No	1 week before selling chicken/eggs	Never	No	No	Yes	I don’t know	I don’t know	Yes	No	No	No	Yes	No	No	No
60	Male	Secondary	Married	15,000-30,000 BDT	≤1,500	Continous	5 years	Layer	1	2	2	2	2	2	2	>1	Always	Yes	No	No	Animal health officials	As indicated on leaflets	Arbitrary	Always	Different antimicrobial for different treatment	Yes	No	No	Therapeuatic	Twice daily	Yes	No	Always	No	1 week before selling chicken/eggs	Never	No	No	Yes	I don’t know	I don’t know	Yes	No	No	Yes	Yes	No	No	No
48	Male	Secondary	Married	>30,000 BDT	1,501-3,000	Continous	5 years	Layer	1	2	2	2	2	2	2	1	Always	Yes	No	No	Animal health officials	As indicated on leaflets	Arbitrary	Always	Different antimicrobial for different treatment	Yes	No	No	Therapeuatic	Onec daily	Yes	No	Sometimes	No	1 week before selling chicken/eggs	Never	No	No	Yes	I don’t know	I don’t know	Yes	No	Yes	No	Yes	No	No	No
35	Male	Honours or above	Married	>30,000 BDT	1,501-3,000	Continous	5 years	Layer	1	2	2	2	2	1	2	>1	Always	Yes	No	No	Animal health officials	As indicated on leaflets	From instructions on the label	Always	Different antimicrobial for different treatment	Yes	No	No	Profylactic	Twice daily	Yes	No	Always	No	1 week before selling chicken/eggs	Never	No	No	Yes	I don’t know	I don’t know	Yes	Yes	No	No	Yes	No	No	No
48	Male	Secondary	Married	>30,000 BDT	≤1,500	Continous	1-5 years	Layer	1	2	2	2	2	2	2	1	Always	Yes	No	No	Animal health officials	As indicated on leaflets	From instructions on the label	Always	Different antimicrobial for different treatment	Yes	No	No	Profylactic	Onec daily	Yes	Yes	Sometimes	Yes	1 week before selling chicken/eggs	Never	Yes	No	No	Humans with contaminated poultry	Flies attracted to the contaminated manure	Yes	No	No	Yes	Yes	No	No	No
35	Male	Secondary	Married	15,000-30,000 BDT	1,501-3,000	Continous	1-5 years	Layer	1	2	2	2	1	2	2	1	Always	Yes	No	No	Animal health officials	As indicated on leaflets	From instructions on the label	Always	Different antimicrobial for different treatment	Yes	No	No	Therapeutic and profylactic	Onec daily	Yes	No	Sometimes	Yes	1 week before selling chicken/eggs	Never	No	No	Yes	I don’t know	Discharged contaminated faeces (manure)	Yes	Yes	Yes	Yes	Yes	Yes	No	No
30	Male	Secondary	Married	<15,000 BDT	≤1,500	Continous	1-5 years	Layer	1	2	2	2	2	2	2	1	Always	Yes	No	No	Animal health officials	As indicated on leaflets	From instructions on the label	Always	Different antimicrobial for different treatment	Yes	No	No	Profylactic	Three times	Yes	Yes	Always	Yes	Till sell of chicken/eggs	Never	No	Yes	No	Humans with contaminated formites	Flies attracted to the contaminated manure	No	Yes	No	Yes	Yes	No	No	No
27	Male	Honours or above	Married	15,000-30,000 BDT	≤1,500	Continous	1-5 years	Layer	1	2	2	2	2	2	2	1	Always	Yes	No	No	Animal health officials	As indicated on leaflets	From instructions on the label	Always	Different antimicrobial for different treatment	Yes	No	No	Profylactic	Twice daily	Yes	No	Always	Yes	Till sell of chicken/eggs	Never	No	No	Yes	Humans with contaminated poultry	Aerosols from poultry facilities	Yes	No	Yes	No	Yes	No	No	No
30	Male	Intermediate	Married	15,000-30,000 BDT	≤1,500	Continous	5 years	Layer	1	2	2	2	2	2	2	1	Always	No	No	Yes	Animal health officials	Daily single dose until recovered	Others	Always	Multiple antimicrobial together	Yes	Yes	No	Therapeutic and profylactic	Three times	No	No	Sometimes	No	Till sell of chicken/eggs	Never	No	Yes	No	Humans with contaminated formites	Aerosols from poultry facilities	Yes	Yes	No	No	No	No	No	Yes
27	Male	Honours or above	Married	>30,000 BDT	>3,000	Continous	5 years	Layer	1	2	2	2	2	1	2	>1	Always	No	No	Yes	Self administer	Daily single dose until recovered	Arbitrary	Sometimes	Different antimicrobial for different treatment	Yes	No	No	Therapeutic and profylactic	Three times	Yes	Yes	Never	No	Till sell of chicken/eggs	Never	No	Yes	No	Humans with contaminated poultry	Aerosols from poultry facilities	Yes	Yes	No	No	No	No	No	Yes
25	Male	Honours or above	Married	>30,000 BDT	>3,000	Continous	5 years	Layer	1	2	2	2	2	1	2	>1	Always	Yes	No	No	Animal health officials	As indicated on leaflets	From instructions on the label	Sometimes	Multiple antimicrobial together	Yes	No	No	Therapeuatic	Onec daily	Yes	Yes	Never	Yes	1 week before selling chicken/eggs	Never	Yes	No	No	Humans with contaminated poultry	Aerosols from poultry facilities	Yes	Yes	No	No	No	No	No	Yes
18	Male	Secondary	Unmarried	15,000-30,000 BDT	≤1,500	All in all out	1-5 years	Broiler	1	2	2	2	2	2	2	1	Always	No	No	Yes	Animal health officials	As indicated on leaflets	From instructions on the label	Sometimes	Different antimicrobial for different treatment	Yes	No	No	Profylactic	Three times	Yes	Yes	Never	No	Others	Never	Yes	No	No	Humans with contaminated poultry	Flies attracted to the contaminated manure	Yes	Yes	No	No	No	Yes	No	Yes
46	Male	Intermediate	Married	15,000-30,000 BDT	≤1,500	All in all out	1-5 years	Broiler	1	2	2	2	2	2	2	1	Always	Yes	No	No	Animal health officials	Daily single dose until recovered	From instructions on the label	Always	Multiple antimicrobial together	Yes	No	No	Therapeutic and profylactic	Three times	Yes	No	Sometimes	No	Till sell of chicken/eggs	Never	Yes	No	No	Humans with contaminated formites	Aerosols from poultry facilities	No	Yes	No	Yes	Yes	No	No	No
23	Male	Intermediate	Married	15,000-30,000 BDT	1,501-3,000	Continous	5 years	Layer	1	2	2	2	2	2	2	>1	Always	No	No	Yes	Animal health officials	Daily single dose until recovered	From instructions on the label	Always	Multiple antimicrobial together	Yes	No	No	Therapeuatic	Onec daily	Yes	No	Sometimes	No	1 week before selling chicken/eggs	Never	Yes	No	No	Humans with contaminated formites	Flies attracted to the contaminated manure	Yes	Yes	No	No	Yes	No	No	Yes
29	Male	Intermediate	Married	15,000-30,000 BDT	≤1,500	Continous	1-5 years	Layer	1	2	2	2	2	2	2	1	Always	No	No	Yes	Animal health officials	Daily single dose until recovered	Others	Always	Different antimicrobial for different treatment	Yes	No	No	Therapeuatic	Onec daily	Yes	No	Sometimes	No	Till sell of chicken/eggs	Never	No	No	Yes	I don’t know	Flies attracted to the contaminated manure	Yes	Yes	Yes	Yes	Yes	Yes	Yes	No
30	Male	Secondary	Married	15,000-30,000 BDT	≤1,500	All in all out	1-5 years	Layer	1	2	2	2	2	2	2	1	Always	No	No	Yes	Self administer	Daily single dose until recovered	From instructions on the label	Always	Multiple antimicrobial together	Yes	No	No	Therapeuatic	Onec daily	Yes	No	Never	No	1 week before selling chicken/eggs	Never	No	No	Yes	I don’t know	I don’t know	Yes	Yes	Yes	Yes	Yes	Yes	Yes	Yes
24	Male	Honours or above	Unmarried	15,000-30,000 BDT	≤1,500	Continous	5 years	Layer	1	2	2	2	2	2	2	1	Always	No	No	Yes	Animal health officials	Daily single dose until recovered	From instructions on the label	Always	Different antimicrobial for different treatment	Yes	No	No	Therapeuatic	Onec daily	Yes	No	Sometimes	No	Others	Never	No	No	Yes	I don’t know	Discharged contaminated faeces (manure)	No	Yes	No	No	Yes	No	No	No
35	Male	Honours or above	Married	<15,000 BDT	≤1,500	Continous	6-12 months	Layer	1	2	2	2	2	2	2	1	Always	No	No	Yes	Animal health officials	As indicated on leaflets	From instructions on the label	Always	Different antimicrobial for different treatment	Yes	No	No	Therapeutic and profylactic	Three times	Yes	Yes	Never	Yes	Others	Never	Yes	No	No	Humans with contaminated poultry	Aerosols from poultry facilities	Yes	Yes	Yes	Yes	Yes	No	Yes	No
40	Male	Intermediate	Married	<15,000 BDT	≤1,500	Continous	1-5 years	Layer	1	2	2	2	2	2	2	1	Always	No	No	Yes	Animal health officials	Daily single dose until recovered	From instructions on the label	Always	Different antimicrobial for different treatment	Yes	No	No	Therapeutic and profylactic	Onec daily	Yes	Yes	Never	No	1 week before selling chicken/eggs	Never	No	Yes	No	Humans with contaminated formites	Flies attracted to the contaminated manure	Yes	Yes	No	No	Yes	No	No	No
23	Male	Secondary	Married	15,000-30,000 BDT	≤1,500	Continous	1-5 years	Layer	1	2	2	2	2	2	2	1	Always	No	No	Yes	Animal health officials	Daily single dose until recovered	From instructions on the label	Always	Different antimicrobial for different treatment	Yes	No	No	Therapeutic and profylactic	Three times	Yes	No	Never	No	1 week before selling chicken/eggs	Never	No	No	Yes	I don’t know	I don’t know	Yes	Yes	Yes	Yes	No	No	Yes	No
30	Male	Honours or above	Married	15,000-30,000 BDT	≤1,500	All in all out	5 years	Layer	1	2	2	2	2	2	2	1	Always	Yes	No	No	Animal health officials	Daily single dose until recovered	From instructions on the label	Never	Different antimicrobial for different treatment	Yes	No	No	Therapeutic and profylactic	Twice daily	Yes	Yes	Never	No	1 week before selling chicken/eggs	Never	No	No	Yes	Humans with contaminated formites	Flies attracted to the contaminated manure	Yes	Yes	Yes	Yes	No	No	Yes	Yes
33	Male	Honours or above	Married	15,000-30,000 BDT	≤1,500	All in all out	6-12 months	Layer	1	2	2	2	2	2	2	1	Always	Yes	No	Yes	Animal health officials	Daily single dose until recovered	From instructions on the label	Always	Different antimicrobial for different treatment	Yes	No	No	Therapeuatic	Twice daily	Yes	No	Never	No	Till sell of chicken/eggs	Never	No	No	Yes	Humans with contaminated formites	I don’t know	Yes	Yes	Yes	Yes	Yes	No	No	No
21	Male	Honours or above	Unmarried	<15,000 BDT	1,501-3,000	Continous	5 years	Layer	1	2	2	2	2	2	2	>1	Always	No	No	Yes	Animal health officials	Daily single dose until recovered	From instructions on the label	Always	Different antimicrobial for different treatment	Yes	Yes	No	Therapeutic and profylactic	Twice daily	No	No	Never	No	Till sell of chicken/eggs	Never	No	No	Yes	Humans with contaminated poultry	Flies attracted to the contaminated manure	No	No	No	No	Yes	No	No	No
38	Male	Primary	Married	15,000-30,000 BDT	≤1,500	All in all out	5 years	Layer	1	2	2	2	2	2	2	1	Always	Yes	No	No	Animal health officials	Daily single dose until recovered	Others	Always	Different antimicrobial for different treatment	Yes	No	No	Therapeuatic	Three times	Yes	No	Sometimes	No	1 week before selling chicken/eggs	Never	No	No	Yes	I don’t know	Flies attracted to the contaminated manure	Yes	Yes	No	Yes	No	No	No	Yes
24	Male	Honours or above	Unmarried	<15,000 BDT	≤1,500	All in all out	5 years	Broiler	1	2	2	2	2	2	2	1	Always	No	No	Yes	Animal health officials	Daily single dose until recovered	From instructions on the label	Always	Multiple antimicrobial together	Yes	Yes	No	Therapeutic and profylactic	Three times	Yes	No	Sometimes	No	Others	Never	Yes	No	No	Humans with contaminated poultry	Flies attracted to the contaminated manure	No	Yes	Yes	No	Yes	No	No	No
28	Male	Secondary	Married	<15,000 BDT	1,501-3,000	All in all out	1-5 years	Broiler	1	2	2	2	2	2	2	>1	Always	No	No	Yes	Animal health officials	As indicated on leaflets	From instructions on the label	Always	Different antimicrobial for different treatment	Yes	No	No	Therapeuatic	Three times	Yes	No	Never	No	1 week before selling chicken/eggs	Never	No	No	Yes	Humans with contaminated poultry	Discharged contaminated faeces (manure)	Yes	Yes	Yes	Yes	Yes	No	No	Yes
23	Male	Intermediate	Unmarried	15,000-30,000 BDT	≤1,500	All in all out	1-5 years	Broiler	1	2	2	2	2	2	2	1	Always	No	No	Yes	Animal health officials	Daily single dose until recovered	From instructions on the label	Always	Different antimicrobial for different treatment	Yes	No	No	Therapeuatic	Twice daily	Yes	No	Never	No	Till sell of chicken/eggs	Never	No	No	Yes	I don’t know	Flies attracted to the contaminated manure	Yes	Yes	No	No	Yes	No	No	No
22	Male	Intermediate	Unmarried	15,000-30,000 BDT	1,501-3,000	All in all out	1-5 years	Broiler	1	2	2	2	2	2	2	>1	Always	No	No	Yes	Animal health officials	As indicated on leaflets	From instructions on the label	Always	Different antimicrobial for different treatment	Yes	No	No	Therapeutic and profylactic	Onec daily	Yes	Yes	Never	No	1 week before selling chicken/eggs	Never	Yes	No	No	Humans with contaminated poultry	Discharged contaminated faeces (manure)	Yes	Yes	No	No	Yes	No	No	No
25	Male	Intermediate	Married	<15,000 BDT	≤1,500	All in all out	1-5 years	Broiler	1	2	2	2	2	2	2	1	Always	No	No	Yes	Animal health officials	As indicated on leaflets	From instructions on the label	Always	Different antimicrobial for different treatment	Yes	No	No	Therapeuatic	Twice daily	Yes	No	Sometimes	No	1 week before selling chicken/eggs	Never	Yes	No	No	Humans with contaminated poultry	Discharged contaminated faeces (manure)	Yes	Yes	No	No	Yes	No	No	No
27	Male	Secondary	Married	15,000-30,000 BDT	≤1,500	Continous	5 years	Layer	1	2	2	2	2	2	2	1	Always	Yes	No	No	Animal health officials	Daily single dose until recovered	From instructions on the label	Always	Different antimicrobial for different treatment	Yes	No	No	Therapeutic and profylactic	Twice daily	Yes	No	Never	No	Till sell of chicken/eggs	Never	No	No	Yes	I don’t know	I don’t know	Yes	Yes	No	No	Yes	No	No	No
45	Male	Secondary	Married	15,000-30,000 BDT	1,501-3,000	All in all out	5 years	Layer	1	2	2	2	2	2	2	>1	Always	Yes	No	No	Animal health officials	Daily single dose until recovered	From instructions on the label	Always	Different antimicrobial for different treatment	Yes	Yes	No	Therapeutic and profylactic	Three times	Yes	No	Never	No	1 week before selling chicken/eggs	Never	No	No	Yes	I don’t know	Discharged contaminated faeces (manure)	Yes	No	No	Yes	Yes	No	No	No
45	Male	Intermediate	Married	>30,000 BDT	≤1,500	All in all out	1-5 years	Broiler	1	2	2	2	2	1	2	1	Always	Yes	No	No	Self administer	Daily single dose until recovered	From instructions on the label	Always	Multiple antimicrobial together	Yes	Yes	No	Therapeuatic	Onec daily	Yes	Yes	Never	No	Till sell of chicken/eggs	Never	No	No	No	Humans with contaminated poultry	Aerosols from poultry facilities	Yes	Yes	No	Yes	Yes	No	No	No
32	Male	Primary	Married	<15,000 BDT	1,501-3,000	All in all out	1-5 years	Broiler	1	2	2	2	2	2	2	1	Always	Yes	No	No	Animal health officials	Daily single dose until recovered	From instructions on the label	Always	Different antimicrobial for different treatment	Yes	Yes	No	Therapeutic and profylactic	Three times	Yes	No	Sometimes	No	Till sell of chicken/eggs	Never	No	No	Yes	I don’t know	Discharged contaminated faeces (manure)	No	No	No	No	Yes	No	Yes	No
70	Male	Intermediate	Married	15,000-30,000 BDT	≤1,500	Continous	6-12 months	Layer	1	2	2	2	2	2	2	1	Always	Yes	No	No	Self administer	Daily single dose until recovered	From instructions on the label	Always	Different antimicrobial for different treatment	Yes	No	No	Therapeuatic	Three times	Yes	Yes	Never	No	1 week before selling chicken/eggs	Never	No	No	Yes	I don’t know	Flies attracted to the contaminated manure	Yes	Yes	No	Yes	No	No	No	No
34	Male	Intermediate	Married	<15,000 BDT	≤1,500	All in all out	1-5 years	Layer	1	2	2	2	2	2	2	1	Always	Yes	No	No	Self administer	Daily single dose until recovered	From instructions on the label	Always	Different antimicrobial for different treatment	Yes	Yes	No	Therapeuatic	Three times	Yes	Yes	Never	No	1 week before selling chicken/eggs	Never	Yes	No	No	Humans with contaminated poultry	Flies attracted to the contaminated manure	Yes	Yes	No	Yes	Yes	No	No	Yes
40	Male	Intermediate	Married	<15,000 BDT	≤1,500	Continous	1-5 years	Layer	1	2	2	2	2	2	2	1	Always	No	No	Yes	Animal health officials	As indicated on leaflets	From instructions on the label	Always	Different antimicrobial for different treatment	Yes	No	No	Therapeuatic	Twice daily	Yes	No	Never	No	1 week before selling chicken/eggs	Never	No	Yes	No	Humans with contaminated poultry	Flies attracted to the contaminated manure	Yes	Yes	No	No	No	No	No	Yes
32	Male	Intermediate	Married	15,000-30,000 BDT	≤1,500	All in all out	5 years	Layer	1	2	2	2	2	2	2	1	Always	No	No	No	Animal health officials	Daily single dose until recovered	From instructions on the label	Always	Different antimicrobial for different treatment	Yes	No	No	Therapeuatic	Three times	Yes	No	Sometimes	No	Till sell of chicken/eggs	Never	No	Yes	No	Humans with contaminated poultry	Discharged contaminated faeces (manure)	Yes	Yes	Yes	No	No	No	No	No
28	Male	Intermediate	Married	15,000-30,000 BDT	1,501-3,000	All in all out	5 years	Layer	1	2	2	2	2	2	2	>1	Always	No	No	Yes	Animal health officials	As indicated on leaflets	Others	Always	Different antimicrobial for different treatment	Yes	Yes	No	Therapeutic and profylactic	Three times	Yes	No	Always	No	1 week before selling chicken/eggs	Never	No	No	Yes	I don’t know	Discharged contaminated faeces (manure)	Yes	Yes	Yes	Yes	Yes	Yes	Yes	No
30	Male	Honours or above	Married	15,000-30,000 BDT	≤1,500	All in all out	6-12 months	Broiler	1	2	2	2	2	2	2	1	Always	Yes	No	No	Animal health officials	Daily single dose until recovered	From instructions on the label	Always	Different antimicrobial for different treatment	Yes	No	No	Therapeutic and profylactic	Onec daily	No	No	Sometimes	No	1 week before selling chicken/eggs	Never	Yes	No	No	Humans with contaminated poultry	Discharged contaminated faeces (manure)	Yes	Yes	Yes	Yes	Yes	No	No	Yes
30	Male	No formal education	Married	15,000-30,000 BDT	≤1,500	All in all out	5 years	Layer	1	2	2	2	1	2	2	1	Always	Yes	No	No	Animal health officials	As indicated on leaflets	From instructions on the label	Always	Different antimicrobial for different treatment	Yes	No	No	Therapeutic and profylactic	Onec daily	Yes	No	Always	No	Two weeks before selling chicken/eggs	Never	Yes	No	No	Humans with contaminated formites	Flies attracted to the contaminated manure	Yes	Yes	No	Yes	No	No	No	No
60	Male	Primary	Married	<15,000 BDT	1,501-3,000	Both	5 years	Layer	1	2	2	2	2	2	2	>1	Always	No	No	Yes	Animal health officials	Daily single dose until recovered	From instructions on the label	Always	Different antimicrobial for different treatment	Yes	No	No	Therapeuatic	Twice daily	Yes	No	Sometimes	No	Till sell of chicken/eggs	Never	No	No	Yes	I don’t know	Discharged contaminated faeces (manure)	No	No	No	Yes	Yes	Yes	No	No
50	Male	Secondary	Married	<15,000 BDT	1,501-3,000	All in all out	5 years	Layer	1	2	2	2	2	2	2	>1	Always	No	No	No	Animal health officials	As indicated on leaflets	From instructions on the label	Always	Different antimicrobial for different treatment	Yes	No	No	Therapeuatic	Twice daily	Yes	No	Sometimes	No	Till sell of chicken/eggs	Never	No	No	Yes	Humans with contaminated poultry	Discharged contaminated faeces (manure)	Yes	Yes	Yes	No	Yes	Yes	No	No
25	Male	Intermediate	Married	<15,000 BDT	≤1,500	Continous	1-5 years	Layer	1	2	2	2	2	2	2	1	Always	No	No	Yes	Animal health officials	Daily single dose until recovered	From instructions on the label	Always	Different antimicrobial for different treatment	Yes	No	No	Therapeuatic	Twice daily	Yes	No	Never	No	Till sell of chicken/eggs	Never	Yes	No	No	Humans with contaminated poultry	Discharged contaminated faeces (manure)	Yes	Yes	No	No	No	No	Yes	Yes
26	Male	Honours or above	Unmarried	>30,000 BDT	1,501-3,000	Both	5 years	Layer	1	2	2	2	1	2	2	>1	Always	Yes	No	No	Animal health officials	Daily single dose until recovered	From instructions on the label	Always	Different antimicrobial for different treatment	Yes	No	No	Therapeutic and profylactic	Twice daily	Yes	No	Never	No	1 week before selling chicken/eggs	Never	Yes	No	No	Humans with contaminated poultry	Discharged contaminated faeces (manure)	Yes	Yes	Yes	Yes	Yes	Yes	Yes	No
38	Male	Intermediate	Married	15,000-30,000 BDT	≤1,500	Continous	5 years	Layer	1	2	2	2	2	2	2	1	Always	Yes	No	No	Animal health officials	Daily single dose until recovered	From instructions on the label	Always	Different antimicrobial for different treatment	Yes	No	No	Therapeutic and profylactic	Twice daily	Yes	No	Sometimes	No	1 week before selling chicken/eggs	Never	Yes	No	No	Humans with contaminated poultry	Discharged contaminated faeces (manure)	Yes	Yes	Yes	Yes	No	Yes	No	No
32	Male	Intermediate	Unmarried	15,000-30,000 BDT	≤1,500	Both	5 years	Layer	1	2	2	2	2	2	2	1	Always	No	No	Yes	Animal health officials	As indicated on leaflets	From instructions on the label	Always	Different antimicrobial for different treatment	Yes	No	No	Therapeutic and profylactic	Twice daily	Yes	No	Sometimes	No	Till sell of chicken/eggs	Never	No	No	Yes	I don’t know	Discharged contaminated faeces (manure)	No	No	Yes	Yes	No	No	No	No
24	Male	Honours or above	Unmarried	15,000-30,000 BDT	1,501-3,000	All in all out	5 years	Layer	1	2	2	2	2	2	2	1	Always	No	No	Yes	Animal health officials	Daily single dose until recovered	From instructions on the label	Always	Different antimicrobial for different treatment	Yes	Yes	No	Therapeutic and profylactic	Three times	Yes	No	Sometimes	No	1 week before selling chicken/eggs	Never	Yes	No	No	Humans with contaminated poultry	Flies attracted to the contaminated manure	Yes	No	Yes	Yes	Yes	No	No	No
34	Male	Secondary	Married	15,000-30,000 BDT	≤1,500	All in all out	1-5 years	Layer	1	2	2	2	2	2	2	1	Always	No	No	Yes	Animal health officials	Daily single dose until recovered	From instructions on the label	Always	Multiple antimicrobial together	Yes	No	No	Therapeutic and profylactic	Three times	Yes	No	Sometimes	No	Till sell of chicken/eggs	Never	Yes	No	No	Humans with contaminated poultry	Aerosols from poultry facilities	No	No	Yes	No	Yes	No	No	No
26	Male	Intermediate	Married	15,000-30,000 BDT	≤1,500	All in all out	<6 months	Layer	1	2	2	2	2	2	2	1	Always	Yes	No	No	Others	Daily single dose until recovered	From instructions on the label	Always	Different antimicrobial for different treatment	Yes	No	No	Therapeutic and profylactic	Onec daily	Yes	No	Never	No	1 week before selling chicken/eggs	Never	No	No	Yes	Humans with contaminated formites	Flies attracted to the contaminated manure	Yes	Yes	Yes	Yes	No	No	No	No
30	Male	Intermediate	Married	15,000-30,000 BDT	≤1,500	Continous	5 years	Layer	1	2	2	2	2	2	2	1	Always	No	No	Yes	Animal health officials	As indicated on leaflets	From instructions on the label	Always	Different antimicrobial for different treatment	Yes	No	No	Therapeuatic	Onec daily	Yes	No	Never	No	1 week before selling chicken/eggs	Never	No	No	Yes	Humans with contaminated formites	Aerosols from poultry facilities	Yes	No	No	No	Yes	No	No	No
25	Male	Honours or above	Unmarried	15,000-30,000 BDT	1,501-3,000	Continous	1-5 years	Layer	1	2	2	2	2	2	2	>1	Always	No	No	Yes	Animal health officials	As indicated on leaflets	From instructions on the label	Never	Different antimicrobial for different treatment	Yes	No	No	Therapeutic and profylactic	Onec daily	Yes	No	Sometimes	No	1 week before selling chicken/eggs	Never	No	No	Yes	I don’t know	Aerosols from poultry facilities	Yes	Yes	No	Yes	No	No	No	No
25	Male	Honours or above	Unmarried	15,000-30,000 BDT	>3,000	All in all out	5 years	Broiler	1	2	2	2	2	2	2	1	Always	Yes	No	No	Animal health officials	As indicated on leaflets	From instructions on the label	Always	Different antimicrobial for different treatment	Yes	Yes	No	Therapeutic and profylactic	Twice daily	Yes	No	Sometimes	No	Till sell of chicken/eggs	Never	Yes	No	No	Humans with contaminated poultry	Aerosols from poultry facilities	No	Yes	No	No	No	No	No	Yes
27	Male	Honours or above	Unmarried	<15,000 BDT	≤1,500	All in all out	1-5 years	Broiler	1	2	2	2	2	2	2	1	Always	No	No	Yes	Animal health officials	As indicated on leaflets	From instructions on the label	Always	Different antimicrobial for different treatment	Yes	No	No	Therapeutic and profylactic	Onec daily	Yes	Yes	Never	No	Till sell of chicken/eggs	Never	No	No	Yes	I don’t know	I don’t know	No	Yes	Yes	Yes	Yes	No	No	No
27	Male	Intermediate	Married	>30,000 BDT	≤1,500	All in all out	6-12 months	Broiler	1	2	2	2	2	2	2	1	Always	Yes	No	No	Animal health officials	Daily single dose until recovered	Others	Always	Multiple antimicrobial together	Yes	No	No	Therapeutic and profylactic	Three times	Yes	No	Sometimes	No	1 week before selling chicken/eggs	Never	No	No	Yes	I don’t know	Discharged contaminated faeces (manure)	Yes	Yes	No	Yes	No	No	No	Yes
29	Male	Honours or above	Married	<15,000 BDT	1,501-3,000	Continous	6-12 months	Layer	1	2	2	2	2	2	2	>1	Always	Yes	No	No	Animal health officials	Daily single dose until recovered	From instructions on the label	Always	Different antimicrobial for different treatment	Yes	No	No	Therapeutic and profylactic	Twice daily	No	No	Never	No	1 week before selling chicken/eggs	Never	No	No	Yes	Humans with contaminated poultry	Discharged contaminated faeces (manure)	Yes	Yes	Yes	Yes	Yes	No	No	Yes
25	Male	Intermediate	Married	>30,000 BDT	≤1,500	Continous	1-5 years	Layer	1	2	2	2	2	1	2	1	Always	Yes	No	No	Animal health officials	As indicated on leaflets	From instructions on the label	Always	Multiple antimicrobial together	No	No	Yes	Therapeuatic	Three times	Yes	No	Sometimes	No	1 week before selling chicken/eggs	Never	No	Yes	No	Humans with contaminated poultry	Discharged contaminated faeces (manure)	Yes	Yes	No	No	No	No	No	Yes
[truncated: 26 more columns]
